# Supplementary material for: Artificial intelligence in clinical trial participant recruitment and retention: A scoping review and meta-analysis
Source: J Clin Transl Sci. 2026 Apr 23;10(1):e98. doi: 10.1017/cts.2026.10743 (PMC13312366; doi:10.1017/cts.2026.10743)
Supplement: Yin et al. supplementary material 2 — Yin et al. supplementary material [file S2059866126107432sup002.csv]

Task	File	Sheet	Metric	K	Tau2	I2_percent	Pooled	CI_L	CI_U
Classify EC	workflow_category (6).xlsx	classify eligibility criteria	Accuracy	11	1.06831352554394	99.9839734299113	0.937893658324621	0.888981351410973	0.966078592010216
Classify EC	workflow_category (6).xlsx	classify eligibility criteria	F-1 score	13	1.25085386885783	99.979051661144	0.918973149737404	0.855855254365685	0.955877898018617
Classify EC	workflow_category (6).xlsx	classify eligibility criteria	Precision	14	1.05289170264291	99.9740220805146	0.91060586594565	0.851708006620718	0.947551507495203
Classify EC	workflow_category (6).xlsx	classify eligibility criteria	Sensitivity	12	1.70069904387862	99.6021843622748	0.921639230234769	0.843411831758237	0.962522790292493
Identify EC	workflow_category (6).xlsx	identify eligibility criteria	Accuracy	12	0.498566682658716	94.4894979482465	0.92809888124713	0.893112737204127	0.952245735417817
Identify EC	workflow_category (6).xlsx	identify eligibility criteria	F-1 score	33	0.247501589657993	91.1626572025576	0.80390574947234	0.772166612521865	0.832184289522682
Identify EC	workflow_category (6).xlsx	identify eligibility criteria	Precision	31	0.579535550069493	95.930120488052	0.843110958270601	0.801462610552318	0.877359405175047
Identify EC	workflow_category (6).xlsx	identify eligibility criteria	Sensitivity	32	0.391576388571196	94.6974761304876	0.800388743630772	0.759526663327002	0.835808398932381
Identify patients	workflow_category (6).xlsx	identify patient	Accuracy	13	0.356745846261109	98.6495807518375	0.811980153823882	0.754587158903391	0.858468517092463
Identify patients	workflow_category (6).xlsx	identify patient	AUC	11	0.500659181733447	99.9790619902528	0.749645127498645	0.661516736524216	0.82103572587797
Identify patients	workflow_category (6).xlsx	identify patient	F-1 score	6	3.67386821065032	99.0820024009009	0.691055050088893	0.322372289802039	0.913172685243848
Identify patients	workflow_category (6).xlsx	identify patient	Precision	19	1.76409108693715	99.9598238581042	0.689711931363441	0.547733125720719	0.803139025300412
Identify patients	workflow_category (6).xlsx	identify patient	Sensitivity	19	2.92488984646787	99.9302562959177	0.702074465635974	0.519565938119511	0.837001937445946
Identify patients	workflow_category (6).xlsx	identify patient	Specificity	12	1.69236674333567	99.4640422440058	0.890610336541312	0.793277204338122	0.945276653670205
Screen patients (part1)	workflow_category (6).xlsx	screen patients	F-1 score	6	0.290363668862426	82.2518168960709	0.899110259630905	0.845877826435616	0.93536166176085
Screen patients (part1)	workflow_category (6).xlsx	screen patients	Sensitivity	10	0.835389982817464	96.3115202172269	0.9070978607953	0.844892398144724	0.945951889988086
Screen patients (part2)	workflow_category (6).xlsx	screen patients	Accuracy	2	0.441787641451249	90.9725670982176	0.92023779095412	0.814606622035348	0.968044667989812
Screen patients (part2)	workflow_category (6).xlsx	screen patients	AUC	9	0.265061186989812	92.0978978916633	0.792147838315466	0.724682543991704	0.846580990939301
Screen patients (part2)	workflow_category (6).xlsx	screen patients	Precision	8	7.40891511744561	99.3217376593288	0.74073851135467	0.294469586211988	0.95135763460648
Screen patients (part2)	workflow_category (6).xlsx	screen patients	Specificity	4	3.11227938549992	99.2641051688019	0.735523802141206	0.32866427897613	0.940469802009931
