# Supplementary material for: Artificial intelligence in clinical trial participant recruitment and retention: A scoping review and meta-analysis
Source: J Clin Transl Sci. 2026 Apr 23;10(1):e98. doi: 10.1017/cts.2026.10743 (PMC13312366; doi:10.1017/cts.2026.10743)
Supplement: Yin et al. supplementary material 3 — Yin et al. supplementary material [file S2059866126107432sup003.xlsx]

## Sheet: summary
	Numbers of Conflict Resolution
	Papers	Date
	92	Jul/24/2024
	22	Jul/22/2024
	20	Jul/17/2024
	9	Jan/19/2025
	7	Feb/10/2025
	5	Oct/22/2024
	2	Jul/19/2024
	37	Missing
	Total=194

## Sheet: details
Title	Resolve Date	Chuan	Henry	Jon	Ran	Yun-Chung	Elisa
An Evaluation of Pretrained BERT Models for Comparing Semantic Similarity Across Unstructured Clinical Trial Texts	2024-07-17			Y	N
DQueST: dynamic questionnaire for search of clinical trials	2024-07-17		Yes	Y	N
Criteria2Query: a natural language interface to clinical databases for cohort definition	2024-07-17		Yes	Y	N
Digitizing clinical trials	2024-07-17		No	N	Y
EMR2vec: Bridging the gap between patient data and clinical trial	2024-07-17		Yes	Y	N
Framework for rational donor selection in fecal microbiota transplant clinical trials	2024-07-17		No	Maybe	N
Factors associated with clinical trials that fail and opportunities for improving the likelihood of success: A review	2024-07-17		No	Y	N
Evaluating shallow and deep learning strategies for the 2018 n2c2 shared task on clinical text classification	2024-07-17		No	Y	N
A Domain Knowledge-Enhanced LSTM-CRF Model for Disease Named Entity Recognition	2024-07-17		No	Y	N
Combining deep learning with token selection for patient phenotyping from electronic health records	2024-07-17		No	Y	N
Automated data extraction of electronic medical records: Validity of data mining to construct research databases for eligibility in gastroenterological clinical trials	2024-07-17		Yes	Y	N
Identifying Cases of Metastatic Prostate Cancer Using Machine Learning on Electronic Health Records	2024-07-17		No	Y	N
Effect of Eligibility Criteria on Patients' Survival and Serious Adverse Events in Colorectal Cancer Drug Trials	2024-07-17		No	N	Y
Deep Convolutional Neural Network-Based Hemiplegic Gait Detection Using an Inertial Sensor Located Freely in a Pocket	2024-07-17		No	Y	N
Eligibility of emergency psychiatry patients for clinical trials studying depression	2024-07-17		No	Y	N
Implementation of Machine Learning Pipelines for Clinical Practice: Development and Validation Study	2024-07-17		Yes	Y	N
Characterisation of digital therapeutic clinical trials: a systematic review with natural language processing	2024-07-17		No	Y	N
Advancing Rheumatology Care Through Machine Learning	2024-07-17		No	Y	N
Impact of patient and public involvement on enrolment and retention in clinical trials: Systematic review and meta-analysis	2024-07-17		No, but a good reference.	Y	N
Automatic Mapping of CT Scan Locations on Computational Human Phantoms for Organ Dose Estimation	2024-07-17		No	Y	N
A blood-based diagnostic test incorporating plasma Abeta42/40 ratio, ApoE proteotype, and age accurately identifies brain amyloid status: findings from a multi cohort validity analysis	2024-07-24			Maybe	N	N, No AI
A clinical decision support system is associated with reduced loss to follow-up among patients receiving HIV treatment in Kenya: a cluster randomized trial	2024-07-22	Yes, go to the full-text review; The AI is intervention, but main focus is enhancing retention			Y	Maybe, not sure if follow-up is part of the clinical trial and not sure if the clinical decision support system has to do with AI
A Framework for Applying Natural Language Processing in Digital Health Interventions	2024-07-24			Yes	N	No, might be applied to clinical trial recruitment.
A highly predictive signature of cognition and brain atrophy for progression to Alzheimer's dementia	2024-07-24			No	Y	No
Actionable Tumor Alterations and Treatment Protocol Enrollment of Pediatric and Young Adult Patients with Refractory Cancers in the National Cancer Institute-Children's Oncology Group Pediatric MATCH Trial	2024-07-24			Yes	N	No. Not AI
Adherence and Engagement With a Cognitive Behavioral Therapy-Based Conversational Agent (Wysa for Chronic Pain) Among Adults With Chronic Pain: Survival Analysis	2024-07-22	No		Yes	N, engagement of digital application v.s. engagement of CT	Yes
Adjustment for exploratory cut-off selection in randomized clinical trials with survival endpoint	2024-07-24			Yes	N	No, thresholding for biomarker is not directly related.
An Explainable Machine Learning-Based Phenomapping Strategy for Adaptive Predictive Enrichment in Randomized Controlled Trials of Preventive Interventions	2024-07-24			Yes	N	No, it's more of estimating sample size.
Analysis of Population Differences in Digital Conversations About Cancer Clinical Trials: Advanced Data Mining and Extraction Study	2024-07-24			Yes	N	No, The result can be applied to improve clinical trial design/ recruitment.
Application of deep learning on mammographies to discriminate between low and high-risk DCIS for patient participation in active surveillance trials	2024-07-24			Yes	N	No, it's using data from clinical trial for testing AI diagnosis tool,
Applications of artificial intelligence and machine learning in heart failure	2024-07-24			No	Y	Yes, it says it will talk about AI for clinical trial recruitment
Applying machine learning to predict future adherence to physical activity programs	2024-07-24			Maybe	N	No. Can be applied to clinical trial recruitment retention.
Applying Natural Language Processing to Understand Motivational Profiles for Maintaining Physical Activity After a Mobile App and Accelerometer-Based Intervention: The mPED Randomized Controlled Trial	2024-07-24			No	N	No. Can be applied to clinical trial recruitment retention.
Appropriate use of blood cultures in the emergency department through machine learning (ABC): study protocol for a randomised controlled non-inferiority trial	2024-07-24			Maybe	N	No. Not about retention/ recruitment.
Are online mental health interventions for youth effective? A systematic review	2024-07-24			Maybe	N	No. AI as intervention.
Artificial intelligence (AI)-based multimodal framework predicts androgen-deprivation therapy (ADT) outcomes in non-metastatic castration resistant prostate cancer (nmCRPC) from SPARTAN	2024-07-24			Yes	N	No. AI for predicting outcome.
Artificial intelligence-supported screen reading versus standard double reading in the Mammography Screening with Artificial Intelligence trial (MASAI): a clinical safety analysis of a randomised, controlled, non-inferiority, single-blinded, screening acc			No	Yes, this increased screening	N	No. Not retention/ recruitment. AI-aided diagnosis.
Assessing the Financial Value of Patient Engagement: A Quantitative Approach from CTTI’s Patient Groups and Clinical Trials Project	2024-07-24			Maybe	N	No. Not AI
Assessment of a Clinical Trial-Derived Survival Model in Patients With Metastatic Castration-Resistant Prostate Cancer	2024-07-24			Maybe	N	No. AI for survival prediciton.
ASSESSMENT OF STOOL IMAGES USING ARTIFICIAL INTELLIGENCE VIA A SMARTPHONE APPLICATION IS MORE ACCURATE THAN PATIENT REPORTED OUTCOMES	2024-07-24			Yes	N	No. Not recruitment/ retension.
At What Cost to Clinical Trial Enrollment? A Retrospective Study of Patient Travel Burden in Cancer Clinical Trials	2024-07-24			No	Maybe	No. Not AI, not recruitment.
Atypical Metastases in the Abdomen and Pelvis From Biochemically Recurrent Prostate Cancer: 11C-Choline PET/CT With Multimodality Correlation	2024-07-24			Maybe	N	No. Not AI
Automated Multiclass Classification of Spontaneous EEG Activity in Alzheimer's Disease and Mild Cognitive Impairment	2024-07-24			No	N	No. AI-aided diagnosis.
Autonomous artificial intelligence increases screening and follow-up for diabetic retinopathy in youth: the ACCESS randomized control trial		No	Maybe	Yes, increases screening in the trial	N	No. AI-aided diagnosis.
Bangladesh PRODUCTIVity in Eyecare Trial		No, no results.		Yes, identifies patients for screening	N	No. AI-aided diagnosis.
BENEFITS FROM A COMPUTER-AIDED DETECTION DEVICE IN COLONOSCOPY (ACCENDO-COLO) – AN INTERIM ANALYSIS OF AN ITALIAN MULTICENTER RANDOMIZED CLINICAL TRIAL	2024-07-24			Yes	N	No. AI-aided diagnosis.
Big Data Analytical Approaches to the NACC Dataset: Aiding Preclinical Trial Enrichment	2024-07-24			Maybe	N	No. Can be applied to clinical trial recruitment.
Can Machine Learning Aid the Selection of Percutaneous vs Surgical Revascularization?	2024-07-24			Maybe	N	No. Not Recruitment. Decision Support (treatment effect)
Can methods of artificial intelligence aid in optimizing patient selection in patients undergoing intrauterine inseminations?	2024-07-24			Maybe	N	No. Can be applied to clinical trial recruitment.
Can minimal clinically important differences in patient reported outcome measures be predicted by machine learning in patients with total knee or hip arthroplasty? A systematic review	2024-07-24			Maybe	N	No, AI for outcome prediciton.
Can personalized treatment prediction improve the outcomes, compared with the group average approach, in a randomized trial? Developing and validating a multivariable prediction model in a pragmatic megatrial of acute treatment for major depression	2024-07-24			Maybe	N	No, Not recruitment/ retention.
Can We Improve the Monitoring of People With Multiple Sclerosis Using Simple Tools, Data Sharing, and Patient Engagement?	2024-07-24			Maybe	N	No, Not AI.
Challenges in Recruitment and Retention: Leveraging Health-Related Antecedents and Information Carrier Factors to Improve Patient Participation in Pancreatic Cancer Research - A Review Article	2024-07-24			Maybe	N	No, Not AI.
Clinical Outcomes and Selection Criteria for Prodromal Huntington's Disease Trials	2024-07-24			Yes	N	No, Not recruitment/ retention.
Cluster analysis of cardiovascular risk phenotypes in patients with type 2 diabetes and established atherosclerotic cardiovascular disease: a potential approach to precision medicine	2024-07-24			Yes	N	No, Not recruitment/ retention.
Cognitive Profiling Related to Cerebral Amyloid Beta Burden Using Machine Learning Approaches	2024-07-24			Yes	N	No. Can be applied to clinical trial recruitment.
Cohort profile: The Applied Public-Private Research enabling OsteoArthritis Clinical Headway (IMI-APPROACH) study: a 2-year, European, cohort study to describe, validate and predict phenotypes of osteoarthritis using clinical, imaging and biochemical mark	2024-07-24			Maybe	N	No. Not recruitment/ retention. Prognosis prediction.
Combining Artificial Intelligence With Balloon Mucosal Exposure Device for Polyp Detection in Screening Individuals	2024-07-22	No; note: if there's only description, not result, exclude		Yes	N	No. Not recruitment/ retention. Prognosis prediction.
Community-based participatory research application of an artificial intelligence-enhanced electrocardiogram for cardiovascular disease screening: A FAITH! Trial ancillary study: Community-based AI-ECG for cardiovascular disease	2024-07-24			Yes	N	No. Not recruitment/ retention. AI-Aided diagnosis.
Community-Based Participatory Research (CBPR) to Enhance Participation of Racial/Ethnic Minorities in Clinical Trials: A 10-Year Systematic Review	2024-07-24			Maybe	N	No. Not AI.
Comparing Barriers and Facilitators to Adolescent and Young Adult Clinical Trial Enrollment Across High- and Low-Enrolling Community-Based Clinics	2024-07-24			Maybe	N	No, Not AI.
Comparison of an Artificial Intelligence-Enabled Patient Decision Aid vs Educational Material on Decision Quality, Shared Decision-Making, Patient Experience, and Functional Outcomes in Adults With Knee Osteoarthritis: A Randomized Clinical Trial	2024-07-24			Maybe	N	No. Not recruitment/ retention. AI-Aided diagnosis.
Comparison of PET/CT-based eligibility according to VISION and TheraP trial criteria in end-stage prostate cancer patients undergoing radioligand therapy	2024-07-24			Maybe	N	No. Not AI.
Comparison of Racial, Ethnic, and Geographic Location Diversity of Participants Enrolled in Clinic-Based vs 2 Remote COVID-19 Clinical Trials	2024-07-24			Maybe	N	No, Not AI.
Correction to: “Optimizing Patient Selection for Endovascular Treatment in Acute Ischemic Stroke (SELECT): A Prospective Multicenter Cohort Study of Imaging Selection” (Annals of Neurology, (2020), 87, 3, (419-433), 10.1002/ana.25669)	2024-07-24			Maybe	N	No. Not the paper itself.
Critical decisions: A mixed-methods study of decision-making among diverse gynecologic cancer patients considering therapeutic clinical trial enrollment	2024-07-24			Maybe	N	No, Not AI.
Cross-trial prediction of depression remission using problem-solving therapy: a machine learning approach	2024-07-22	No			MAYBE voted; since it mentioned that the ML algorithms are going to pridict "intervention engagement through 2‐months"	No. Not recruitment/ retention. Prognosis prediction.
Current perspectives on the use of artificial intelligence in critical patient safety		No. it's a prospective article.		Yes, focuses on ethics of the CT	N	No. Not recruitment/ retention.
Data-driven strategies for increasing patient diversity in Bristol Myers Squibb-sponsored US oncology clinical trials		No.		Yes, improves diversity of CT	N	No. AI not applied to recruitment/ retention.
Deep Learning for Cancer Symptoms Monitoring on the Basis of Electronic Health Record Unstructured Clinical Notes	2024-07-24			Maybe	N	No. Not recruitment/ retention. Might be applied to those.
Deep-learning model to improve histological grading and predict upstaging of atypical ductal hyperplasia / ductal carcinoma in situ on breast biopsy	2024-07-24			Yes	N	No. Not recruitment/ retention. AI-Aided diagnosis.
Deep Neural Networks Guided Ensemble Learning for Point Estimation	2024-07-22	Y, the main goal of building this AI tool is for more accurate population size		Yes	N	No. Not participant recreuitment. Effect size Estimation.
DEEP PHENOTYPING BY UNSUPERVISED MACHINE LEARNING OF PARTICIPANTS IN THE BARI 2D TRIAL	2024-07-24			Yes	N	No. Not recruitment/ retention. Patient Grouping.
Dementia prediction in the general population using clinically accessible variables: a proof-of-concept study using machine learning. The AGES-Reykjavik study	2024-07-24			Yes	N	No. Not recruitment/ retention. Prognosis prediction.
Derivation and validation of a type 2 diabetes treatment selection algorithm for SGLT2-inhibitor and DPP4-inhibitor therapies based on glucose-lowering efficacy: cohort study using trial and routine clinical data	2024-07-24			Maybe	N	No. Not recruitment/ retention. Treatment effectiveness prediction.
Design of an experimental protocol to examine medication non-adherence among young drivers diagnosed with ADHD: A driving simulator study	2024-07-24			Yes	N	No. AI not applied to recruitment/ retention.
DESIGNING A CLINICAL TRIAL with CHAT GENERATIVE PRE-TRAINED TRANSFORMER (CHATGPT) on the ROLE of HYPERTHERMIC INTRAPERITONEAL CHEMOTHERAPY (HIPEC) in OVARIAN CANCER	2024-07-24			Yes	N	No. Not recruitment/ retention. Clinical Trial Design.
Detecting Glaucoma in the Ocular Hypertension Study Using Deep Learning	2024-07-24			Yes	N	No. Not retention/ recruitment. AI-aided diagnosis.
Development and Validation of a Multivariable Lung Cancer Risk Prediction Model That Includes Low-Dose Computed Tomography Screening Results: A Secondary Analysis of Data From the National Lung Screening Trial	2024-07-24			Yes	N	No. Not recruitment/ retention. Risk Prediction.
Different Approaches to requesting Consent for Routine data linkage in Neonatal follow-up (ACORN): protocol for a 2×2 factorial randomised trial	2024-07-24			Yes	N	No. Not AI.
Digital health technologies and Alzheimer’s disease clinical trials: might decentralized clinical trials increase participation by people with cognitive impairment?	2024-07-24			Yes	N	No, Not AI.
Digital pathology with artificial intelligence analyses provides greater insights into treatment-induced fibrosis regression in NASH	2024-07-24			Maybe	N	No. Not retention/ recruitment. AI-aided diagnosis.
Digital Prevention of Asthma	2024-07-24			Yes	N	No. Not recruitment/ retention. AI-Aided diagnosis.
Direct-to-consumer telehealth to support youth with type 1 diabetes (T1D) predicted to experience a rise in hemoglobin A1c (A1c): a pragmatic trial	2024-07-24			Maybe	N	No. Not recruitment/ retention. Prognosis prediction.
Discontinuation and loss to follow-up rates in clinical trials of intravitreal anti-vascular endothelial growth factor injections	2024-07-24			Yes	N	No, Not AI.
Dopamine Transporter Neuroimaging as an Enrichment Biomarker in Early Parkinson's Disease Clinical Trials: A Disease Progression Modeling Analysis	2024-07-24			No	Y	No, Not AI.
Dynamic prediction of flares in rheumatoid arthritis using joint modelling and machine learning: simulation of clinical impact when used as decision aid in a disease activity guided dose reduction strategy	2024-07-24			Maybe	N	No. Not recruitment/ retention. Prognosis prediction and treatment recommendation.
Effect of a Patient Decision Aid on Lung Cancer Screening Decision-Making by Persons Who Smoke: a Randomized Clinical Trial	2024-07-22	No		Maybe	Y	No. Not AI.
Effective stakeholder engagement: design and implementation of a clinical trial (SWOG S1415CD) to improve cancer care	2024-07-24			Yes	N	No. Not AI.
Effectiveness of Artificial Intelligence-Assisted Decision-making to Improve Vulnerable Women's Participation in Cervical Cancer Screening in France: Protocol for a Cluster Randomized Controlled Trial (AppDate-You)	2024-07-24			Maybe	N	No. Not recruitment for clinical trials.
Effectiveness of the 'LeapForward' program on return-to-work and injury-related outcomes: a pragmatic randomised controlled trial	2024-07-22	No	If it has been published and has data, then YES	Maybe	AI intervention, for program engagement - Is 'Lucy' a tool that keeps people engaged in study? MAYBE voted	Maybe. Not research study.
Efficacy assessment of an active tau immunotherapy in Alzheimer's disease patients with amyloid and tau pathology: a post hoc analysis of the "ADAMANT" randomised, placebo-controlled, double-blind, multi-centre, phase 2 clinical trial	2024-07-22	No, it used existed data and study		Maybe	Matching? A machine learning model predicted likely Amyloid+Tau+ participants from baseline MRI.	No. Not recruitment. AI-aided dignosis.
Electronic patient-reported outcomes and machine learning in predicting immune-related adverse events of immune checkpoint inhibitor therapies	2024-07-24			Yes	N	No. Not recruitment. AI-aided dignosis.
Eligibility for clinical trials is limited for youth with type 2 diabetes: Insights from the Pediatric Diabetes Consortium T2D Clinic Registry	2024-07-24			Maybe	N	No. Not AI.
Engagement of atrial fibrillation patients with the AF-EduApp, a new mobile application to support AF management	2024-07-24			Yes	N	No. Not AI.
Engagement With a Remote Symptom-Tracking Platform Among Participants With Major Depressive Disorder: Randomized Controlled Trial	2024-07-22	No	Yes, the outcome is retention; whether the app is an AI tbc in full-text review	Yes	N	Maybe, not sure if the app educational feature is AI related.
Enhancing Engagement With Digital Mental Health Care	2024-07-24			Yes	N	No. Not retention/ engagement. AI as intervention.
Enrollment of Racial and Ethnic Minoritized Groups in Gynecologic Oncology Clinical Trials: A Review of the Scope of the Problem, Contributing Factors, and Strategies to Improve Inclusion	2024-07-24			Maybe	N	No. Not AI.
Evaluating the Reach of a Patient Navigation Program for Follow-up Colonoscopy in a Large Federally Qualified Health Center	2024-07-24			Maybe	N	No. Not AI fore recruitment/ retention.
Evaluating the use of a recommender system for selecting optimal messages for smoking cessation: patterns and effects of user-system engagement	2024-07-22	Yes	Yes	Maybe	increasing retention rates is a intervention for having better smoking cessation?	Yes
Evaluation of Computer-Aided Detection During Colonoscopy in the Community (AI-SEE): A Multicenter Randomized Clinical Trial	2024-07-24			Yes	N	No. Not retention/ recruitment. AI-aided diagnosis.
Evaluation of Dietary Management Using Artificial Intelligence and Human Interventions: Nonrandomized Controlled Trial	2024-07-24			No	Y	Yes
Experiences and challenges faced by patients with COVID-19 who were hospitalised and participated in a randomised controlled trial: a qualitative study	2024-07-24			Maybe	N	No. Not AI.
Explainable AI approach reveals treatment responders in a randomized controlled trial of BTRX-246040, a potent and selective NOP receptor antagonist	2024-07-24			Maybe	N	No. Not recruitment/ retention. Treatment effectiveness prediction.
Facioscapulohumeral Muscular Dystrophy European Patient Survey: Assessing Patient Reported Disease Burden and Preferences in Clinical Trial Participation	2024-07-24			Yes	N	No. Not AI.
Factors Associated With Nonadherence to Lung Cancer Screening Across Multiple Screening Time Points	2024-07-24			Maybe	N	No. Not AI.
Factors influencing the participation of pregnant and lactating women in clinical trials: A mixed-methods systematic review	2024-07-24			Maybe	N	No. Not AI.
FDG PET Parkinson's disease-related pattern as a biomarker for clinical trials in early stage disease	2024-07-24			Yes	N	No. Not recruitment/ Retention.
Feasibility and effectiveness of artificial intelligence-driven conversational agents in healthcare interventions: A systematic review of randomized controlled trials	2024-07-24			Maybe	N	No. Not Retention/ Recruitment.
Feasibility and Utility of a Pilot Peer Education Program to Improve Patient Engagement in Lupus Clinical Trials: Implementation and Evaluation in a Multisite Model Within a Lupus Clinical Trials Network	2024-07-24			Yes	N	No. Not AI.
Frailty based on the memorial Sloan Kettering Frailty Index is associated with surgical decision making, clinical trial participation, and overall survival among older women with ovarian cancer	2024-07-24			Maybe	N	No. Not AI, Not recruitment.
Fuzzy-Rough Entropy Measure and Histogram Based Patient Selection for miRNA Ranking in Cancer	2024-07-24			Maybe	N	No. not retention/ recruitment.
Handling informative dropout in longitudinal analysis of health-related quality of life: application of three approaches to data from the esophageal cancer clinical trial PRODIGE 5/ACCORD 17	2024-07-24			Maybe	N	No. not retention/ recruitment.
HER2 quantitative continuous scoring for accurate patient selection in HER2 negative trastuzumab deruxtecan treated breast cancer	2024-07-24			Maybe	N	No. AI diagnosis. can be applied to recruitment.
How machine learning can enhance clinical development	2024-07-22	Yes	No, it's a perspective paper	No	Maybe	Maybe. Not explicitly about recruitment.
IDEAL Study: blinded RCT for the Impact of AI Model for Cerebral Aneurysms Detection on Patients' Diagnosis and Outcomes	2024-07-24			Maybe	N	No. AI diagnosis.
Identification of undiagnosed atrial fibrillation patients using a machine learning risk prediction algorithm and diagnostic testing (PULsE-AI): study protocol for a randomised controlled trial	2024-07-24			Yes	N	No. Not recruitment/ retention. AI-Aided risk prediction.
Imaging for Response Assessment in Cancer Clinical Trials	2024-07-24			Maybe	N	No. Not recruitment/ retention.
Impact of Baseline Ellipsoid Zone At-Risk Burden on Geographic Atrophy Natural History Growth Rate in the ReCLAIM-2 Clinical Trial	2024-07-24			Yes	N	No. Not retention/ recruitment. Can be applied to those.
Impact of geography on prognostic outcomes of 21,509 patients with metastatic colorectal cancer enrolled in clinical trials: an ARCAD database analysis	2024-07-24			Yes	N	No. Not AI, Not recruitment.
Impervious to Randomness: Confounding and Selection Biases in Randomized Clinical Trials	2024-07-24			Yes	N	No. Not AI, Not recruitment.
Implementation strategies for monitoring adherence in real time (iSMART): a pilot randomized trial	2024-07-22	No	Maybe, the AI tool was used for improve patients adherence to clinical care/ treatment, not for CT retention		The chatbot enhances participants' engagement to intervention, not CT?	Yes
Increasing engagement of Hispanics/Latinos in clinical trials on Alzheimer's disease and related dementias			No.	Yes, software was used, should pass first round of screening.	N	No. Not AI.
Innovative cardiovascular primary prevention population-based strategies: a 2-year hybrid type 1 implementation randomised control trial (RCT) which evaluates behavioural change conducted by community champions compared with brief advice only from the SPI	2024-07-24			Maybe	N	No. Not AI.
Integrating Artificial Intelligence and Machine Learning Into Cancer Clinical Trials	2024-07-22	No, perspective	No	Maybe	No, regard it as a perspective paper	Maybe, Not explicitly mentioning recruitment/ retention.
Integrating artificial intelligence into lung cancer screening: a randomised controlled trial protocol	2024-07-24			Maybe	N	No. Not recruitment/ retention. AI-Aided diagnosis.
Integrating clinical pharmacology and artificial intelligence: potential benefits, challenges, and role of clinical pharmacologists	2024-07-22	Maybe	No, perspectve	Maybe	Maybe (NO), a perspective paper to me, and only mentioned "can optimize clinical trial design"	Maybe, Not explicitly mentioning recruitment/ retention.
The AHEAD 3-45 Study: Design of a prevention trial for Alzheimer's disease	2024-07-24			Maybe	N	No. Not AI, Not recruitment.
The Bio-Hermes Study: Biomarker database developed to investigate blood-based and digital biomarkers in community-based, diverse populations clinically screened for Alzheimer's disease	2024-07-24			Maybe	N	No. Not AI.
The BRAIN App (Phase 2 SBIR)	2024-07-22	Maybe		No	MAYBE voted; AI component is integral to the intervention, aiming to enhance the engagement and well-being of participants, can somehow enhance retention?	Maybe. Does clinical trial count?
The CINDERELLA APProach: future Concepts for Patient Empowerment in Breast Cancer Treatment with Artificial Intelligence-Driven Healthcare Platform	2024-07-22	Yes		No	MAYBE voted; "The system facilitates randomization..." whar randomization it is?	No. Not recruitment/ retention.
The difference between the patient selection for AFCA using AI algorithm and the clinical guidelines-based decision will be compared and evaluated in terms of long-term rhythm outcome	2024-07-24			Yes, used for patient seelction (recruitment)	N	No. Not retention/ recruitment. Outcome prediction. No results
The Effect of Digital Literacy on Participation in Social Media Clinical Trials in Cancer: Tailoring an Informed Consent Process	2024-07-24			Yes	N	No. Not AI.
The effects of long COVID-19, its severity, and the need for immediate attention: Analysis of clinical trials and Twitter data	2024-07-24			Maybe	N	No. Not recruitment/ retention.
ELaPro, a LOINC-mapped core dataset for top laboratory procedures of eligibility screening for clinical trials				No	Yes	No. AI for lab dataset curation.
Facilitating clinical research through automation: Combining optical character recognition with natural language processing			No, it's developping a techinque, but no applied to clinical trial.	Maybe	No	Maybe, the method can be applied to clinical trial recruitment.
Engaging heart failure patients from a clinical data research network: A survey on willingness to participate in different types of research				No	Yes	No. Not AI.
Artificial Intelligence-based Efficacy Prediction of Phase 3 Clinical Trial for Repurposing Heart Failure Therapies				Maybe	No	No. Not Recruitment/ Retention.
Assessment of Natural Language Processing of Electronic Health Records to Measure Goals-of-Care Discussions as a Clinical Trial Outcome			No, AI & clinical trials, not recruitment/ retention.	Maybe, affects engagement (?)	No	No. Not Recruitment/ Retention.
Exploring Australian regional cancer patients' experiences of clinical trial participation via telehealth				Maybe	No	No. Not AI.
Flexible modeling of longitudinal health-related quality of life data accounting for informative dropout in a cancer clinical trial			No, Not recruitment/ retention.	Maybe, check AI	No	No. Not AI.
Deep Learning-Based Human Activity Recognition for Continuous Activity and Gesture Monitoring for Schizophrenia Patients With Negative Symptoms				Maybe	No	No. Not AI for diagnosis instead of engagement.
Predicting future amyloid biomarkers in dementia patients with machine learning to improve clinical trial patient selection			No. Tool creation but not applied to trials.		Yes, since it compared effetiveness between novel machine-learning method and traditional recruitment method and proved its better selection	No, can be applied to Clinical trial recruitment.	Yes
Precision Recruitment and Engagement of Individuals at Risk for Diabetes and Hypertension in Clinical Trials (PREDHICT): A Randomized Trial for an E-Persuasive Mobile Application to Inform Decision Making about Clinical Trials			Yes.		Yes, since the digital application is used to increase willingness to participate in a future clinical trial	Yes	No
Modeling clinical trial attrition using machine intelligence: A driver analytics case study using 1,325 trials representing one million patients			No. It's a tool.		No, paper did mentioned the potetial of machine intelligence in increasing patient engagement, but haven;t been applied to any real CT nor having data	No, might not be AI, not applied to real clinicl trials.	Yes
The Recruitment Innovation Center: Developing novel, person-centered strategies for clinical trial recruitment and retention	2024-07-19				No, Recruitment Innovation Center (RIC) seems a innovation/ research network to me, not an AI	Maybe, AI was not mentioned explicitly.	No
Patient-Pivoted Automated Trial Eligibility Pipeline: The First of Three Phases in a Modular Architecture			No, no results.		Yes	No	Yes
A natural language processing tool for automatic identification of new disease and disease progression: parsing text in multiinstitutional radiology reports to facilitate clinical trial eligibility screening	2024-07-19	YES, the method is MADE for enhance CT eligibility screening			No, though repeatly mentioned its potential of enhancing recruiment efficiency, it havem't been applied to any real CT, just listing out the expectation	No	Yes
Seeing the forest for the trees: Predicting attendance in trials for co-occurring PTSD and substance use disorders with a machine learning approach			No. AI used to "understand" retention		Yes	Yes	No
Telehealth Behavioral Intervention for Diabetes Management in Adults With Physical Disabilities: Intervention Fidelity Protocol for a Randomized Controlled Trial	2024-07-22				No, the AI was used to evaluate fidelity, which is feasibility, acceptability, and preliminary efficacy of a telehealth platform, not CT recruitment	Yes (No, it's a protocol).	No
MHealth app using machine learning to increase physical activity in diabetes and depression: clinical trial protocol for the DIAMANTE Study	2024-07-22				No, the AI is intervention	Maybe (No, it's a protocol).	No
Validation of the effectiveness of a digital integrated healthcare platform utilizing an AI-based dietary management solution and a real-time continuous glucose monitoring system for diabetes management: a randomized controlled trial	2024-07-22				No, the AI is intervention	Yes (No, it's a protocol).	No
A PATIENT-CENTERED INTERVENTION PLATFORM TO SUPPORT HEALTH BEHAVIOUR CHANGE AND THE CONTINUUM OF CARE IN PATIENTS WITH CORONARY ARTERY DISEASE: THE TIMELY RANDOMIZED CONTROLLED TRIALS	2024-07-22				No, the AI is intervention	Maybe (No, it's a protocol).	No
Using simulated infectious disease outbreaks to inform site selection and sample size for individually randomized vaccine trials during an ongoing epidemic			No. AI for clinical trial design.		Yes	Yes	No
The NUDGE trial pragmatic trial to enhance cardiovascular medication adherence: study protocol for a randomized controlled trial	2024-07-22				No, the AI is intervention for improving medication adherence and patient outcomes	Yes (No, it's a protocol).	No
Phenotyping Cardiogenic Shock	2024-07-22				No, though mentioned potential of patient enrollment, haven't been applied nor have data	No	Maybe (No)
Ineligible, Unaware, or Uninterested? Associations between Underrepresented Patient Populations and Retention in the Pathway to Cancer Clinical Trial Enrollment			No	Maybe	No	No. Not AI for recruitemnt. Recruitment rate across different demographic group.
Benchmarking Patient Recruitment and Retention Practices				Maybe	No	No. Not AI.
Impacts of Eligibility Criteria on Trial Participants' Age in Alzheimer's Disease Clinical Trials			No	Maybe	No, The AI does not strictly enhance recruitment/ retention	Maybe, AI for clinical trial design.
Eligibility criteria in clinical trials in breast cancer: a cohort study				Maybe	No	No. Not AI.
CURATE.AI: Optimizing Personalized Medicine with Artificial Intelligence				Maybe	No	No. Not AI for recruitment. AI for treatment recommendation.
Harnessing Clinical Sequencing Data for Survival Stratification of Patients with Metastatic Lung Adenocarcinomas			No, matching is more like motivating/ background	No	MAYBE, OncoCast facilitates clinical trial matching	No. Not AI for recruitment, AI for phenotyping.
Evidence of a cognitive bias in the quantification of COVID-19 with CT: an artificial intelligence randomised clinical trial				Maybe	No	No. Not AI for recruitment, AI for diagnosis.
Integrative deep learning analysis improves colon adenocarcinoma patient stratification at risk for mortality			No	No	Maybe, the tool was built for stratification and eventually enrollment	No. Not AI for recruitment. AI for risk stratification.
AutoCriteria: a generalizable clinical trial eligibility criteria extraction system powered by large language models
“Include me if you can”—reasons for low enrollment of pediatric patients in a psychopharmacological trial
Development and preliminary evaluation of tablet computer-based decision aid for patients participating in cancer clinical trials
Development and validation of a deep learning algorithm based on fundus photographs for estimating the CAIDE dementia risk score
A brief intervention to increase uptake and adherence of an internet-based program for depression and anxiety (Enhancing Engagement with Psychosocial Interventions): Randomized controlled trial					N
Prediction of clinical trial enrollment rates			No, it's not helping recruitment. It might help clinical trial design.		Yes, using machine learning to perform enrollment rate prediction (enhance enrollment indirectly)	Maybe	No
Increasing Engagement in the Electronic Framingham Heart Study: Factorial Randomized Controlled Trial			No. Not AI.		No, I think the app enhances treatment adherence, not CT retention	Maybe	No
Recruiting Filipino Immigrants in a Randomized Controlled Trial Promoting Enrollment in an Evidence-Based Parenting Intervention					No, not AI
Using theory and user-centered design in digital health: The development of the mychoice communication tool to prepare patients and improve informed decision making regarding clinical trial participation					No, not AI
A brief intervention to increase uptake and adherence of an internet-based program for depression and anxiety (Enhancing Engagement with Psychosocial Interventions): Randomized controlled trial	2024-10-22	No	No
Development and validation of a deep learning algorithm based on fundus photographs for estimating the CAIDE dementia risk score	2024-10-22	No	No
Development and preliminary evaluation of tablet computer-based decision aid for patients participating in cancer clinical trials	2024-10-22		No, not retention, recruitment
AutoCriteria: a generalizable clinical trial eligibility criteria extraction system powered by large language models >> actual CT data,method to extract	2024-10-22	Yes	Yes
“Include me if you can”—reasons for low enrollment of pediatric patients in a psychopharmacological trial	2024-10-22	No, Not AI.	No, Not AI.
Advancing Community Care and Access to Follow-up After Acute Kidney Injury Hospitalization: Design of the AFTER AKI Randomized Controlled Trial	2025-01-19				No, the tool it introduced is intervention for better care of patients with AKI; not for recruitment/rentention	No, Not AI
Adaptive selection of the optimal strategy to improve precision and power in randomized trials	2025-01-19		N, a bit of stretch. Focusing on modeling/ sample size estimation.		No, the inroduced approach focused on better design for clinical trial, in order to get more accurate results, not for recruitment/retention	Maybe, (potentially) AI for sample size estimation.
Development of an Interactive Total Body Robot Enhanced Imitation Therapy for ASD children	2025-01-19				No, the robot is a therapy for Autism patients, not for retention	No, Not for clinical trial.
Design and evaluation of a digital health intervention with proactive follow-up by nurses to improve healthcare and outcomes for patients with breast cancer in Mexico: Protocol for a randomised clinical trial	2025-01-19				No, it's a protocol paper	No. It's a protocol
Criteria for Enrollment of Patients With COPD in Palliative Care Trials: A Systematic Review	2025-01-19				No, a review paper	No, Not AI
Artificial Intelligence Improves Patient Follow-Up in a Diabetic Retinopathy Screening Program	2025-01-19				No, the follow-up is not CT follow-up, but screening follow-up	No, Not AI for recruitment.
Artificial-intelligence-based molecular classification of diffuse gliomas using rapid, label-free optical imaging	2025-01-19				No, the tool is for diagnose, one step backward for targeting patients for clinical trial	No. AI-Aided diagnosis.
Automated artificial intelligence-based system for clinical follow-up of patients with age-related macular degeneration	2025-01-19				No, clinical follow-up, not trial follow-up	No. AI-Aided diagnosis.
Automated summative feedback improves performance and retention in simulation training of mastoidectomy: a randomised controlled trial	2025-01-19				No, the AI is intervention itself	No, Not for clinical trial.
Planning and Monitoring Equitable Clinical Trial Enrollment Using Goal Programming	2025-02-10				No, the rule-based tool is for addressing inequities in RCTs, not for recruitment/retention
Recruiting Filipino Immigrants in a Randomized Controlled Trial Promoting Enrollment in an Evidence-Based Parenting Intervention	2025-02-10				No, the intervention 'Incredible Years® Parent Program' is for culturally tailored video, not a clinical trial
Using theory and user-centered design in digital health: The development of the mychoice communication tool to prepare patients and improve informed decision making regarding clinical trial participation	2025-02-10				Yes, offering information, promote potential patients to get involved CT
Propensity score matched augmented controls in randomized clinical trials: A case study	2025-02-10				No, borrow data as ‘control’, nor exactly recruiting people
OnTrack: development and feasibility of a smartphone app designed to predict and prevent dietary lapses	2025-02-10				No, the tool is the clinical intervention, not for recruitment/retention
A Novel Mobile App (Heali) for Disease Treatment in Participants With Irritable Bowel Syndrome: Randomized Controlled Pilot Trial	2025-02-10				No, the tool is clinical intervention for better quality of life for patients
Text messaging for maternal and infant retention in prevention of mother-to-child HIV transmission services: A pragmatic steppedwedge cluster-randomized trial in Kenya	2025-02-10				No, the tool is intervention, for better testing rate
