# Supplementary material for: Artificial intelligence in clinical trial participant recruitment and retention: A scoping review and meta-analysis
Source: J Clin Transl Sci. 2026 Apr 23;10(1):e98. doi: 10.1017/cts.2026.10743 (PMC13312366; doi:10.1017/cts.2026.10743)
Supplement: Yin et al. supplementary material 4 — Yin et al. supplementary material [file S2059866126107432sup004.xlsx]

## Sheet: 工作表1
Paper Number	Category	Core Technologies	Input	input (categorized)	Output	Metrics	How TP, FP.. defined		Details
15	classify eligibility criteria	Custom-built Ensemble Learning Model (with BERT, RoBERTa, XLNet, ERNIE, and ELECTRA, with inter-class and intra-class constraints to encourage better feature separation)	short free-text eligibility criteria statements (in Chinese) (dataset: CHIP2019 Challenge, 38,341 annotated texts from clinical trials)	Free-text eligibility criteria decription	predicted category label from 44 possible classes	Accuracy, Precision, Recall, Macro F1-score (primary metric)	TP (True Positive) is the count of cases that are correctly predicted as True. FP (False Positive) is the count of cases that are wrongly predicted as True.FN (False Negative) is the count of cases that are model wrongly predicts as False. TN (True Negative) is the count of cases that are correctly predicted as False. n denotes the count of categories, as 44 in this paper.
41	classify eligibility criteria	Rule-based NLP annotation system (NER+using OMOP Common Data Model)	Free-text eligibility criteria from clinical trial protocols	Free-text eligibility criteria decription	Structured annotations, from OMOP (conditions, drugs, measurements, procedures): evaluates NLP performance through a comparison of named entity recognition (NER) outputs against a manually annotated reference set (Chia corpus): exact match, extra match...missing match	N/A, not traditional metrics		N
44	classify eligibility criteria	C2Q 3.0 (Criteria2Query 3.0) (GPT-4–based natural language to SQL pipeline for clinical trial eligibility criteria processing) (additionally with Usagi (OMOP concept mapping tool) and OHDSI cohort definition framework)	free-text eligibility criteria from ClinicalTrials.gov or direct user entry	Free-text eligibility criteria decription, Self-reported data/ survey	structured clinical concepts (mapped to OMOP-CDM categories) + user interface for reviewing/editing concepts, queries, and explanations	Precision, Recall, F1; Cohen’s Kappa, (Semantic correctness, executable validity with human review, Readability, Correctness, Coherence, Usefulness with 1-5 scale)	A true positive (TP) is a term that was extracted by the system and is correct. A false positive (FP) is a term that was extracted by the system but is incorrect. A false negative (FN) is a term that was not extracted by the system but should have been. evaluated model performance using a manually annotated test set (600 sentences), comparing Criteria2Query 3.0 with the previous version (v2) and …
70	classify eligibility criteria	ensemble model based on BERT-family transformers + LightGBM (based on BERT, RoBERTa, ERNIE, and XLNet, with focal Loss to address severe class imbalance)	short free-text eligibility criteria statements (in Chinese) (dataset: CHIP2019 Challenge, 38,341 annotated texts from clinical trials)	Free-text eligibility criteria decription	predicted category label for each eligibility criterion	macro F1-score (main metric per CHIP 2019 requirements), accuracy, precision, recall	True Positive (TP): model correctly predicts a label that is indeed present; False Positive (FP): model predicts a label that is not actually present; False Negative (FN): model fails to predict a label that is actually present...
122	classify eligibility criteria	text classification system (custom preprocessing, word embeddings (Word2Vec & FastText), and phrase detection (bigrams))	short clinical statements extracted from eligibility criteria (inclusion and exclusion), combined with study intervention and cancer type	Free-text eligibility criteria decription, Structured EHR data	binary classification of each clinical statement as either eligible or ineligible		True Positive (TP): correctly predicted class/ correctly labeled; False Positive (FP): predicted but incorrect; False Negative (FN): missed a class		identify patients?
170	classify eligibility criteria	new model called ClinicalTrialBERT (BERT-based binary text classification at the criterion level, targeting seven specific exclusion types in cancer trial eligibility criteria)	free text of eligibility criteria from 764 Phase III cancer trials on ClinicalTrials.gov (2000–2017)	Free-text eligibility criteria decription	Binary label (excluded/not excluded) for each of the 7 categories: Prior malignancy, HIV, HBV, HCV, Psychiatric illness, Substance abuse, Autoimmune disease	Precision, Recall, and F1-score at both trial and criteria levels (5-fold cross-validation, split at the trial level to avoid leakage)
43	digital tool	chatbot (NLP backend, word2vec, CNN)	Raw text of eligibility criteria (from National Cancer Institute clinical trial descriptions)	Free-text eligibility criteria decription	Classifier Output for each patient type	error rate (manual labeled test det of 1000)		N
54	digital tool	Digital Research Assistant (DRA) (rule-based + NLP)	Structured and unstructured patient data from EHR	Structured EHR data, Unstructured EHR text / Clinical notes	Trial matches for each patient, such as how accurately it identified eligible patients) is ongoing and not part of this publication	N/A, not traditional metrics		N
61	digital tool	telemedicine	Patient data extracted from the electronic medical record (EMR)	Structured EHR data	Descriptive and comparative analyses of telemedicine usage by subgroups and odds of clinical trial enrollment stratified by encounter type	Non (analysis of effectiveness using odds ratio and CIs)		N
126	digital tool	MPACT, platform developed for the Veterans Health Administration (VHA) to improve efficiency in identifying eligible patients	Structured data from VA’s Corporate Data Warehouse (CDW) and cancer registries + Unstructured text from clinical notes (processed via NLP) + Real-time patient appointment schedules	Structured EHR data, Unstructured EHR text / Clinical notes	Automated list of potentially eligible patients for specific trials + real-time patient tracking	Non (time savings and user satisfaction)		N
73	evaluate eligibility criteria	NLP + XGBoost	Structured EHR data from a real-world oncology data platform (Flatiron Health), including lab values, diagnoses, and treatments	Structured EHR data	trial criterion: prediction of whether it is likely to exclude a significant number of patients + binary prediction of feature importance	Hazard Ratio (HR) from Cox proportional hazards survival analysis		N
87	evaluate eligibility criteria	rule-based document architacture logic	Patient documents in HL7 CDA format (e.g., lab reports, diagnoses)	Structured EHR data	XPath expressions representing the logical eligibility rules for each criterion	logic-based validation: XPath queries+binary assessment		N
88	evaluate eligibility criteria	a collaborative online platform (Atlassian Confluence)	Free-text eligibility criteria from 50 ongoing, recruiting clinical trials on ClinicalTrials.gov	Free-text eligibility criteria decription	A list of structured data elements (e.g., diagnosis codes, lab values, medications) extracted from the text	Non (Process evaluation: cross-review among sites to reach consensus on extracted elements + prevalence of certain element)		N
53	evaluate tools/models	net penalized Cox proportional hazards model	Clinical trial datasets (PRO-ACT and Answer ALS) (structured)	Structured EHR data	Predicted survival probabilities for each patient over a fixed time window	c-index, IBS score, KM curve	True Positives: correctly predicted survivors False Positives: predicted survival but patient did not survive True Negatives: correctly predicted non-survivors False Negatives: predicted non-survival but patient survived	N
93	evaluate tools/models	rule-based cohort definition framework (OMOP Common Data Model (CDM) with OMOP Oncology Extension+ATLAS tool)	Structured real-world patient data (EHRs) for 102,701 cancer patients mapped to OMOP-CDM	Structured EHR data	Estimated eligible patient counts per trial based on real-world data	Non (Real-world eligible patient counts vs. actual enrollment numbers in the original clinical trials, for seeing feasibility)	True Positives (TP) = Patients number correctly identified as eligible by the model. False Positives (FP) = Patients number predicted eligible but not considered eligible by experts. True Negatives (TN) = Patients number correctly identified as ineligible. False Negatives (FN) = Patients number missed by the model but judged eligible by experts.	N
116	evaluate tools/models	FRAMM (Fair Ranking with Missing Modalities) – a fairness-aware machine learning framework	Heterogeneous data from clinical trial sites	Others	ranked list of clinical trial sites based on suitability and fairness considerations	Non (mainly fairness matrics: Demographic Parity (DP), Equal Opportunity (EO))		N
117	evaluate tools/models	AI-based digital pathology platform used to automatically assess liver histology	Whole-slide images of liver biopsies from patients with NASH	Medical images/ scans	AI-generated histology scores: lead eligibility for NASH trial			N
137	evaluate tools/models	deep learning–based model for predicting the likelihood of clinical trial enrollment	Structured electronic health records (EHR)	Structured EHR data	Enrollment prediction score per patient: lead binary prediction	accuracy, ppv, recall, f1, AUC		N
164	evaluate tools/models	Natural Language Processing (NLP) and machine learning platform	Free-text eligibility criteria from clinical trial databases + unstructured clinical note & patient data	Free-text eligibility criteria decription, Unstructured EHR text / Clinical notes	Ranked list (with matched likelihood) of matched patients for each trial	Non (reduced time in recruit)		N	matching patients?
167	evaluate tools/models	NLP-driven prescreening system, check eligibility (with cTAKES)	Free-text clinical notes, with structured demographic and cognitive test data	Structured EHR data, Unstructured EHR text / Clinical notes	Automated eligibility reports for each patient: flag indicating potential eligibility	Non (usability, reasibility and acceptability)		N
10	extract meaningful information	rule-based NLP	Clinical trial text (from ClinicalTrials.gov)	Unstructured EHR text / Clinical notes	predicted gender eligibility requirements for each trial		True Positive (TP): correctly predicted class (gender eligibility) label matches the gold-standard label. False Positive (FP): predicted label is this class, but true label is not. False Negative (FN): true label is this class, but model failed to predict it. True Negative (TN): model correctly did not assign this class label when it wasn't applicable.	N
40	extract meaningful information	NER (BERT-based)	Free-text eligibility criteria extracted from ClinicalTrials.gov	Free-text eligibility criteria decription	a sequence of tokens with predicted NER tags	ppv, recall, f1	Term Strict Definition Relaxed Definition TP Entity type and exact boundary match Entity type matches and boundary overlaps FP Predicted entity not matching any gold entity Predicted entity with incorrect type or unmatched overlap	N
46	extract meaningful information	deep learning model based on Bidirectional Long Short-Term Memory (BiLSTM) + NER	Free-text clinical encounter notes for patients with heart failure	Unstructured EHR text / Clinical notes	Labeled: NYHA class I to IV	precision, recall, f1		N
125	extract meaningful information	machine learning-based subgroup analysis framework to optimize clinical trial eligibility criteria	Real-world patient data (demographics, comorbidities, clinical history) + observed treatment and outcome data from a RWD source	Structured EHR data	Stratified patient subgroups with estimated treatment benefit + adjusted eligibility criteria	Non (Average Treatment Effect (ATE) and Conditional Average Treatment Effect (CATE))		N
19	identify eligibility criteria	rule-based logic + NLP	structured + unstructured (Patient Electronic Medical Records (EMRs))	Structured EHR data, Unstructured EHR text / Clinical notes	Eligibility decision, to different trail pathway (HFrEF, HFpEF, DM, AF, Lipid)	Sensitivity, precision, accuracy		N
20	identify eligibility criteria	rule-based NLP + Apache UIMA (eligibility extraction and alignment) + Named Entity Recognition (NER)	clinical text notes (15,124 total) from 229 breast cancer patients + manual annotation performed on a sample of 138 notes	Unstructured EHR text / Clinical notes	eligibility score (number of criteria matched) (based on extracted eligibility concepts (e.g., menopausal status, cancer stage) from text) + binary prediction (eligible/not eligible) using rule-based, cosine, or SVM classifier		True Positive (TP): Annotation in system output matches the reference. False Positive (FP): Annotation in system output does not match any reference. False Negative (FN): Annotation in the reference standard is missing from the system output.
27	identify eligibility criteria	lexicon-enhanced NLP pipeline (NER+NLP+rule-based)	Free-text eligibility criteria from 345 breast cancer clinical trials on ClinicalTrials.gov	Free-text eligibility criteria decription	Semantic concept annotations for each sentence (diagnose, stage, biomarkers, treatments, etc.)	precision, recall, f1		N
39	identify eligibility criteria	C2Q 2.0 (Criteria2Query version 2.0) (entity recognition and concept mapping)	free-text eligibility criteria from ClinicalTrials.gov descriptions + public synthetic patient datasets (SynPUF_1K and SynPUF_5%)	Free-text eligibility criteria decription	cohort demographics + interactive UI outputs	F1, Precision, Recall, Accuracy (module-level); bootstrapped CI + Health-ITUES score + qualitative feedback from clinical coordinators	True Positive (TP): Correctly extracted/normalized entities that match the gold standard. False Positive (FP): Entities incorrectly extracted/normalized that are not present in the gold standard. False Negative (FN): Relevant entities in the gold standard that were missed. True Negative (TN): Rarely applicable in entity extraction tasks and not discussed.
45	identify eligibility criteria	Criteria2Query (rule-based and NLP-driven modular system)	free-text eligibility criteria from ClinicalTrials.gov	Free-text eligibility criteria decription	structured OMOP CDM-compatible cohort definitions in JSON (including logic structure (e.g., AND, OR), negation, temporal and numeric constraints, and mapped medical concepts)	Precision, Recall, F1-score, 95% CI via bootstrap (10,000 iterations)
47	identify eligibility criteria	Custom NER models built using CLAMP platform (deep learning and machine learning-based NER system, extracting structured entities from clinical trial eligibility criteria)	free-text eligibility criteria extracted from XML-format clinical trial records on ClinicalTrials.gov (100 annotated clinical trials covering ~1843 sentences in two disease domains)	Free-text eligibility criteria decription	annotated and recognized entities and attributes mapped to OMOP CDM concepts (golden standard: manual annotation of 100 trials)	Precision, Recall, and F1-score reported per entity and attribute	True Positive (TP): Correctly identified entity with correct boundaries and type. False Positive (FP): Incorrect entity prediction (wrong span/type). False Negative (FN): Missed entity in gold standard. True Negative (TN): Not applicable in entity-level evaluation; not mentioned.
118	identify eligibility criteria	pipeline to automatically extract structured eligibility criteria (NER based)	Free-text eligibility criteria from ClinicalTrials.gov trial descriptions	Free-text eligibility criteria decription	A structured database of eligibility criteria (CTEKG) with condition, in/ex, associated clinical trial			N
120	identify eligibility criteria	LCT (Logical Clinical Trial) annotation schema and corpus (NER: biLSTM + CRF, SciBERT, PubMedBERT, SciBERT, R-BERT), annotation Platform: BRAT (for standoff format annotation)	free-text clinical trial eligibility criteria (inclusion/exclusion), formatted as .txt files from ClinicalTrials.gov	Free-text eligibility criteria decription	Entities (e.g., Condition, Drug, Procedure, Age, Observation) and Attributes (e.g., Severity, Temporal Unit, Comparison) + Relations between entities	F1-score (for exact match criteria (entity type and token spans))	True Positive (TP): Correct entity (span and type) detected (strict); or overlapping entity (lenient). False Positive (FP): Incorrect or extra predicted entity. False Negative (FN): Gold entity not predicted. True Negative (TN): Not defined or used (as is typical in NER).
132	identify eligibility criteria	custom-built NLP pipeline using CLAMP and SapBERT (NER + Conditional Random Fields (CRF) + NEN (Named Entity Normalization based on SapBERT))	free-text eligibility criteria from 1,508 AD clinical trials on ClinicalTrials.gov	Free-text eligibility criteria decription	NER Output: Extracted and labeled named entities by type; NEN Output: Normalized UMLS Concept Unique Identifiers (CUIs) for each extracted entity	Precision, Recall, F1-score (per entity type + micro average) (5-fold cross-validation on 250 trials; 50 trials held out for testing)
139	identify eligibility criteria	NLP based pipeline for transforming free-text eligibility criteria into structured representations (NER)	Free-text clinical trial eligibility criteria	Free-text eligibility criteria decription	Structured, machine-readable representations of criteria with tagged entities	ppv, recall, f1, evaluated NER		N
140	identify eligibility criteria	transformer-based multi-input multi-output sequence labeling model (with NER, BERT, tuple extraction)	free-text eligibility criteria from 13 Phase III/IV FDA-approved AD clinical trials	Free-text eligibility criteria decription	fact and condition tuples extracted from eligibility criteria, each tuple includes structured components: subject, predicate, object (+ optional attributes)	precision, Recall, F1-score at both strict and lenient levels (8 trials for training, 5 for testing)
141	identify eligibility criteria	enhanced Criteria2Query (NER)	Free-text clinical trial eligibility criteria	Free-text eligibility criteria decription	Simplified and computable cohort definitions using structured clinical concepts (formatted in OMOP CDM standard)	Non (evaluate the gap between automated output (Criteria2Query) and clinician-reviewed simplified criteria)		N
165	identify eligibility criteria	rule-based NLP system with anually written syntactic rules + JAPE rules (Java Annotation Patterns Engine) for pattern matching	longitudinal patient records consisting of multiple clinical narratives	Unstructured EHR text / Clinical notes	for each of 13 eligibility criteria, a binary label at the patient record level (met/unmet)	not explicitly stated
174	identify eligibility criteria	Named Entity Recognition (NER) model based on Transformer architecture (BERT variants)	Free-text eligibility criteria from ClinicalTrials.gov	Free-text eligibility criteria decription	For each token, an assigned entity label (BIO format)	ppv, recall, f1 (with 5-fold)		N
11	identify patients	image-based deep learning algorithms, for detecting SDH using CT images	non-contrast head CT (NCHCT) images	Medical images/ scans	Alerts of suspected SDH presence, quantitative suspected SDH volume, thickness, etc.	ppv, Operational efficiency metrics		N
13	identify patients	Watson Clinical Trial Matching (WCTM): NLP + ML models	structured and unstructured patient data + Trial Eligibility Criteria from 4 breast cancer clinical trials (NCT01633060, NCT02437318, NCT02422615, NCT01923168)	Structured EHR data, Unstructured EHR text / Clinical notes, Free-text eligibility criteria decription	patient-trial pair, WCTM outputs whether each inclusion/exclusion criterion is “met” or “not met”	accuracy , recall (sensitivity) , specificity, ppv, npv, model Efficiency	TP: WCTM said eligible and manual review agreed. FP: WCTM said eligible but manual review disagreed (actually ineligible). FN: WCTM said ineligible but manual review said eligible. TN: Both WCTM and manual review said ineligible.		matching patients?
17	identify patients	automated phenotyping algorithm, using EHR, with rule-based protocol	Structured EHR data	Structured EHR data	presence or absence of metastatic disease	ppv, sensitivity		N
31	identify patients	Extreme Gradient Boosting (XGBoost), supervised machine learning model	Structured Electronic Health Record (EHR) data	Structured EHR data	redicted inflection points (e.g., onset of metastasis) to flag patients as trial-ready	AUC, ppv, recall		N
32	identify patients	clinical NLP (cNLP) systems (automated eligibility classification across 13 clinical criteria using longitudinal EHR narratives), and a challenge-oriented rule-based NLP system	de-identified longitudinal EHR records from 288 patients (avg. 2–5 notes each)	Structured EHR data	binary decision (met/not met) for each of the 13 eligibility criteria	Precision, Recall, F1-score (performance evaluated per criterion at the patient level)	True Positives (TP) = predicted "Met" and truly "Met" False Positives (FP) = predicted "Met" but truly "Not Met" False Negatives (FN) = predicted "Not Met" but truly "Met" True Negatives (TN) = predicted "Not Met" and truly "Not Met"
34	identify patients	Cardiff Cohort Selection System (c2s2) (open-source NLP-based system developed for automated patient pre-screening against 13 clinical trial eligibility criteria using longitudinal clinical narratives)	A longitudinal patient record provided as a free-text .txt file.	Unstructured EHR text / Clinical notes	binary label (met or not met) for each of the 13 predefined eligibility criteria	Micro-averaged F1-score	True Positives (TP): predicted "met" and annotated as "met" False Positives (FP): predicted "met" but actually "not met" False Negatives (FN): predicted "not met" but actually "met" True Negatives (TN): predicted "not met" and annotated as "not met"		identify patients?
35	identify patients	text mining and NLP-based cohort selection system (NER)	Unstructured longitudinal clinical notes	Unstructured EHR text / Clinical notes	Binary classification for each patient: eligible or not eligible for a given trial	f1		N
72	identify patients	rule-based NLP tool + random forest	Patient EHR data in structured and semi-structured format	Unstructured EHR text / Clinical notes	binary classification of whether a patient is eligible for a given clinical trial	ppv, recall, f1		N
80	identify patients	Criteria2Query (C2Q) (NLP)	Free-text eligibility criteria from clinical trials + longitudinal patient record	Unstructured EHR text / Clinical notes, Free-text eligibility criteria decription	Executable OMOP CDM-based queries (with ATLAS-compatible cohort definition templates for: demographics, conditions, drugs, procedures, measurements, and observations)	Non (Usability survey (Likert scale 1–5))		N
85	identify patients	rule-based algorithm	Real-time 12-lead ECGs collected from over 30,000 patients across multiple centers	Structured EHR data	Alerts or matches of ECG	ppv		N
86	identify patients	prognostic enrichment model (personalized advantage index (PAI)+Bayesian Rule Lists (BRL))	Baseline clinical and demographic features from a completed randomized controlled trial (RCT) of schizophrenia treatment	Structured EHR data	binary label for each patient: predicted to benefit more from treatment vs. placebo (being better with treatment)	Treatment effect size (Cohen’s d), AUC, interpretability		N
97	identify patients	two-stage predictive algorithm (with logistic regression) designed to identify patients at high risk of Clostridioides difficile infection (CDI)	structured EHR data: ICD-9 diagnosis/procedure codes, labs, medications, demographics, Charlson-Elixhauser comorbidity scores	Structured EHR data	CDI risk score for each patient-month + binary classification in Stage 2 for whether the patient is considered “high risk” of developing CDI in months 2–12 post-study entry	AUC, ppv, recall (with 10-fold cross-validation)	TP (True Positive) = model predicted CDI risk correctly FP (False Positive) = model predicted CDI risk but CDI didn’t occur FN (False Negative) = model didn’t predict risk, but CDI occurred TN (True Negative) = model correctly predicted no risk and no CDI occurred
109	identify patients	a modular, rule-based pipeline for clinical trial matching based on genomic biomarkers	patient tumor molecular profiling data from the STAMP assay + biomarker-based trial eligibility criteria	Structured EHR data, Eligibility criteria	matched clinical trials for each patient (trial–patient pair): Tumor site, Molecular biomarker criteria, Histological exclusions/inclusions " "	System Design Evaluation: (empirical) modularity, scalability, and real-time applicability for clinical trial matching			matching patients?
121	identify patients	LeafAI: AI-driven natural language to SQL query generator + GPT-3.5 + deep learning	Natural language questions or cohort criteria + structured clinical databases from 8 trials	Structured EHR data, Free-text eligibility criteria decription	Structured SQL-like queries (A cohort of patients matching the criteria, or a return of patient counts)	Non (accuracy of generated queries, compared to gold standard from human programmer)		N
124	identify patients	Random Forest, Gradient Boosting classifier	structured demograohics + EHR data + historical clinical data	Structured EHR data	A risk score or probability indicating likelihood of prodromal AD, flags patients for further biomarker or confirmatory testing	AUC, recall, specificity, ppv, npv		N
130	identify patients	Convolutional Neural Network (CNN)-based AI model	Free-text eligibility criteria + patient clinical narratives	Unstructured EHR text / Clinical notes, Free-text eligibility criteria decription	Binary classification for each patient–criterion pair: whether the criterion is met or not	ppv, recall, f1, accuracy, AUC		N
131	identify patients	CNNs (3D class activation map network and a 2.5D ResNet50 network) + logistic regression	Images: Preprocessed OCT scans (20 scans per eye, resized to 200×300 pixels, edge-enhanced, normalized) + structured clinical data (Age, sex, clinic site, baseline CST (central subfield thickness), TRV (total retinal volume), and visual acuity)	Structured EHR data, Medical images/ scans	Binary Treatment Outcome	AUC, sensitivity, specificity	TP: Suboptimal responders correctly predicted by the model FP: Non-suboptimal responders incorrectly predicted as suboptimal FN: Suboptimal responders missed by the model TN: Non-suboptimal responders correctly predicted
145	identify patients	NLP + BERT embeddings + Multi-layer Perceptrons (MLPs) (sentence classify) / rule-based NLP (medSpacy + ConText algorithm, for keyword matches without BERT)	clinical Notes (EHR text) of 2000 patients (deidentified)	Unstructured EHR text / Clinical notes	binary classification: Whether patient meets UKWP-based diagnosis for Atopic Dermatitis (AD)	accuracy , recall (sensitivity) , f1-score , negative predictive value (npv), specificity is tn / (tn + fp) (5-fold cross-validation)	True Positive (TP): Model predicts AD, and gold standard is AD False Positive (FP): Model predicts AD, but gold standard is no AD False Negative (FN): Model predicts no AD, but gold standard is AD True Negative (TN): Model predicts no AD, and gold standard is no AD
147	identify patients	LASSO-penalized logistic regression, random forests, XGBoost	Structured EHR variables	Structured EHR data	Binary classification: Eligible or not eligible for the trial	AUC, sensitivity, specificity, ppv, npv, f1		N
148	identify patients	PIPO, a web-based prognostic tool (with predictive models for early-phase clinical trials (EPCTs))	Clinical and laboratory features (structured EHR data)	Others	PIPO score predicting 3-month survival probability	AUC, sensitivity, specificity		N
153	identify patients	Extreme Gradient Boosting (XGBoost) + SHAP (SHapley Additive exPlanations) values to quantify and interpret model output	patient-level screening data from the A4 tria	Structured EHR data	binary classfication: prediction of Amyloid Positivity (Aβ+) status (with predicted amyloid SUVR values (continuous))	SHAP values, quantile regression (2.5th to the 97.5th percentile)		N
169	identify patients	SuperLearner (SL) (ensemble learning framework combining multiple machine learning models: Regression Trees (CART), Random Forest (RF), Bagging Trees, Gradient Boosting Machines (GBM), Generalized Linear Model (GLM) with elastic net regularization, POLYMARS (Multivariate Adaptive Regression Splines using earth))	clinical and lifestyle characteristics of patients from two twin trials	Structured EHR data	binary outcome: whether a patient achieved Minimal Clinically Important Improvement (MCII) in WOMAC score at 6 months	accuracy , recall (sensitivity) , specificity, f1-score , negative predictive value (npv), ppv, AUC, ROC (5-fold cross-validation)		N
171	identify patients	rule-based automated alert system (with Epic EHR web services)	Patient data from the EHR, structured	Structured EHR data	text message alert to the assigned emergency physician's phone	Non (raw enrollment rate+adjusted enrollment rate+median time from assignment/admission to alert)		N
173	identify patients	prototype Natural Language Processing (NLP) pipeline (with Apache UIMA and cTAKES)	212 free-text clinical documents from 101 patients	Unstructured EHR text / Clinical notes	CSV file containing extracted disgnoses and lab values + Annotations indicate whether document include include/exclude phenotypes	ppv, recall, f1, accuracy		N
177	identify patients	Machine Reading Comprehension (MRC)-based model designed to perform automatic cohort selection	Patient record as free-text input	Unstructured EHR text / Clinical notes	binary classification: “Yes” if criterion is satisfied by the patient, “No” otherwise	ppv, recall, f1, AUC		N
182	identify patients	supervised machine learning classifiers: RF, SVM, logistic regression, naive bayes, KNN	De-identified profiles of 1,000 ResearchMatch participants	Structured EHR data	Probability score	ppv, recall, f1, ROC-AUC		N
185	identify patients	Multiclass Gradient Boosting (with Random Forest, Logistic Regression)	EHR data from the Philips eICU Research Institute (eRI) database	Structured EHR data	multiclass prediction (probabilities summing to 1) for: Rapid death, Spontaneous recovery, Long ICU stay	F-0.5 score (precision-weighted), ppv, tpr, AUC, Brier Score, Feature Importance
189	identify patients	a commercial patient panel: data linkage strategy	Patient panel profiles (demographics, health history) + Linked clinical data from electronic health records via privacy tokenization	Structured EHR data	identification of eligible patients	Non (Descriptive metrics + feasibility discussion)		N
30	increase adherence	Clinical Decision Support System (CDSS), rule-based digital tool	Structured EHR data for HIV patients	Structured EHR data	Automated alerts and reminders to clinicians for patients at risk: missing, non-adherence	Non, (LTFU Rate)		N
76	increase adherence	collaborative filtering techniques and logistic regression model	user characteristics and behaviour data	Self-reported data/ survey	Personalized message recommendations sent to each user in the smoking cessation program	Non (User satisfaction scores + Self-reported smoking status)		N
112	increase adherence	Logistic regression models and classification and regression tree (CART)	Survey data from clinical trial participants	Self-reported data/ survey	Predictive models, including identification of key predictors, such as fear of side effects and perceived necessity	odds ratio, interpretability		N
113	increase adherence	decentralization tools (e.g., remote consent, telehealth, remote monitoring)	Survey and enrollment data from cancer clinical trial patients	Self-reported data/ survey	likelihood of trial enrollment associated with decentralization tool availability	odds ratio		N
138	increase adherence	computer vision–powered mobile application (AiCure)	Video-confirmed dosing events via mobile app + adherence behavior during early weeks of the trial (7-, 10-, 14-day periods)	Self-reported data/ survey, Others	predicted likelihood of adherence for each participant, dropout risk: lead alert	Non (True positive rate, false omission rate)		N
157	increase adherence	real-time natural language processing (NLP) system	Free-text clinical notes generated during patient care	Unstructured EHR text / Clinical notes	Real-time alerts identifying patients with suspected TdP or SJS	ppv, recall	TP: cases returned by the text match alert system that were actually confirmed as true adverse drug events cases	N
158	increase adherence	AI-based recruitment platform	Patient demographics and location, self-reported health history, RWD	Structured EHR data, Self-reported data/ survey	Predicted race/ethnicity for de-identified individuals	ppv	TP: A participant is predicted as belonging to a specific racial/ethnic group (e.g., Black), and their ground truth (self-reported or third-party) R/E matches that group.	N
160	increase adherence	Reinforcement Learning for adaptive messaging and engagement	User-specific characteristics: Baseline engagement data + behaviour patterns, demographics, health data	Structured EHR data, Others				N
161	increase adherence	Conceptual framework for remote health monitoring in clinical trials (with supervised learning decision tree, SVM, Naive Bayes, KNN)	IoT-generated (Internet of Things) data: body temperature, heart rate, blood pressure, etc.	Structured EHR data, Self-reported data/ survey, Others	Automated alerts or classifications of participant health status + binary decision for clinical review for trial participation			N
181	increase adherence	Smartphone-based AI platform	Patient video recordings at dosing time + patient meta data	Structured EHR data, Others	binary confirmation of whether medication was ingested + adherence scrocce, alert for fraudulent activity + site intervention tracking	Non (Fraud alert rates, Cumulative average adherence, Pharmacokinetics (PK)-based adherence, Non-adherence, Average site interventions)		N
188	increase adherence	mobile-based app: mHealth intervention	Clinical and photographic data of suspected lesions entered by community health volunteers via the app	Medical images/ scans, Others	Identification of suspected cutaneous leishmaniasis case + referral & tracking of adherence	Non (case detection rate, median time to diagnosis)		N
18	match patients	automated patient-trial matching (NER), using NLP	patient medical records in free-text format	Unstructured EHR text / Clinical notes, Free-text eligibility criteria decription	match score + match result	accuracy, Precision, Recall, Macro F1-score		N
21	match patients	NLP (NER)	Free-text clinical trial eligibility criteria (from ClinicalTrials.gov) + patient medical records in free-text format	Unstructured EHR text / Clinical notes, Free-text eligibility criteria decription	binary match decision + ranked list of trial	precision, recall, f1		N
58	match patients	rule-based digital clinical trial matching application (with MongoDS data storage)	structured patient data + EC	Structured EHR data, Eligibility criteria	A list of potentially matching trials for each patient	Non (compared the system's output to manual matching performed by oncologists)		N
62	match patients	Fine-tuning BERT-based model + knowledge distillation	unstructured clinical text or structured EMR data + structured eligibility criteria	Structured EHR data, Unstructured EHR text / Clinical notes, Free-text eligibility criteria decription	binary relevance score that represents how well the patient fits the trial eligibility criteria	ppv, recall, f1		N
63	match patients	two-stage BERT-based re-ranking system, called TCRR (NER)	Unstructured text mimicking EHR-style clinical notes + eligibility criteria description	Unstructured EHR text / Clinical notes, Free-text eligibility criteria decription	Ranked list of clinical trials	nDCG@5, nDCG@10, P@10, reciprocal rank		N
77	match patients	Clinical Decision Support System (CDSS): NLP	Structured and unstructured EHR data + EC decription	Structured EHR data, Unstructured EHR text / Clinical notes, Free-text eligibility criteria decription	ranked list of potentially eligible clinical trials for each patient (+confidence score)	Matching accuracy, time-to-complete, clinician satisfaction		N
78	match patients	NAVIFY Clinical Trial Match (CTM) platform by Roche (NLP-based)	Patient data from structured EHR and unstructured clinical notes + EC decription	Structured EHR data, Unstructured EHR text / Clinical notes, Free-text eligibility criteria decription	List of clinical trials for which the patient may be eligible	ppv, recall, f1, time-to match		N
79	match patients	NAVIFY Clinical Trial Match (CTM) platform by Roche (NLP-based)	Patient data from structured EHR and unstructured clinical notes	Structured EHR data, Unstructured EHR text / Clinical notes, Free-text eligibility criteria decription	List of clinical trials for which the patient may be eligiblem, with supporting include exclude criteria highlighted	ppv, recall, f1, time-to match		N
98	match patients	GBM for risk score	Structured EHR data + strcutured EC (not directly, but finding patient that would change the treatment/ arms)	Structured EHR data, Eligibility criteria	Risk score + flag	AUC, ROC curve, ppv (with 5-fold)		N
119	match patients	data augmentation framework (LLM based, few shot + BERT-based patient-trial matching models)	Real or simulated patient EHR profiles + EC decription	Structured EHR data, Free-text eligibility criteria decription	Synthetic patient-trial pairs (matched or unmatched)	AUC, F1-score, Precision, Recall + compared to baseline, (difference for low-resource disease areas and rare conditions)		N
128	match patients	semantic similarity–based matching system (with NLP, Word2Vec embeddings TF-IDF)	unstructured Clinical notes from EHRs (patient profiles) + EC decription	Unstructured EHR text / Clinical notes, Free-text eligibility criteria decription	Ranked list of clinical trials matched to a patient, based on similarity scores between patient data and trial eligibility	ppv, recall, f1		N
129	match patients	LLM GPT-3, zero shot	Patient clinical notes (unstructured) + EC decription	Unstructured EHR text / Clinical notes, Free-text eligibility criteria decription	Binary match decision (eligible or not) per patient-trial pair	ppv, recall, f1, accuracy		N
136	match patients	rule-based and NLP-enhanced pipeline called OncoCTMiner	Structured patient molecular profile (genomic alterations, mutations, biomarkers) + well contructed EC	Structured EHR data, Eligibility criteria	ranked list of clinical trials that match a patient’s molecular and clinical profile	Non (match accuracy and manual validation by clinical experts)		N
172	match patients	fairness-aware deep learning model (with Dual Encoder Architecture+Fairness Constraint Loss (FCL)+NLP parse eligibility criteria)	Structured EHR data + clinical notes + EC description	Structured EHR data, Unstructured EHR text / Clinical notes, Free-text eligibility criteria decription	matching score between patient and trial + binary indication of match/ not match	AUC, ppv, recall, f1		N
184	match patients	OpenAI’s GPT-3	Patient EHR notes (simulated using structured patient profiles or free-text) + EC free-text wording	Structured EHR data, Free-text eligibility criteria decription	predicted whether a patient was eligible or not eligible for each trial	accuracy, ppv, recall, f1		N
49	offer clinical information	online search interface, gradient boosting (XGBoost) + NLP	medical profile information, such as age, gender, condition, medication, comorbidities + eligibility criteria from ClinicalTrials.gov	Structured EHR data, Free-text eligibility criteria decription	ranked list of matching clinical trials filtered and scored by predicted eligibility	ppv, recall, f1		N
89	offer clinical information	Cost-efficient recommendation framework (User-Based Similarity Model (UBSM)+Singular Value Decomposition (SVD)), predicting patient eligibility probabilities for unobserved medical conditions	Sparse matrix of patients' observed/unobserved condition values (from synthetic EHR data) + Cost data of each medical examination	Structured EHR data, Others	A ranking of patients (by cost-efficiency for screening) & A ranking of medical exams (by expected cost-utility for each patient)	Non (Total cost of medical examinations needed to recruit K eligible patients)		N
105	offer clinical information	semi-automated electronic tool for detecting drug-drug interactions (DDIs) (with REDCap (Research Electronic Data Capture platform))	Manually entered list of investigational drugs + patient’s concomitant medications	Others, Self-reported data/ survey	Flagged potential DDIs that may preclude trial eligibility	Non (implementation feasibility, usability, user feedback)		N
111	offer clinical information	clinical trial matching system integrated with electronic pathology reporting (ePath)	Free-text electronic pathology reports (e.g., prostate biopsy results)	Unstructured EHR text / Clinical notes	A list of potentially eligible trials per patient	Non (prescreening efficiency, turn-around time, consistency, time-to match)		N
151	offer clinical information	mobile health (mHealth) application	Baseline health information from participants	Structured EHR data	User-reported decision to participate in a clinical trial	Non (outcome measure)		N
155	offer clinical information	clinical decision support (CDS) tool: Best Practice Advisory (BPA)	Patient clinical data from the EHR + encounter context	Structured EHR data, Others	A BPA alert shown to providers + downstream referral	Non (alert acceptance rate+provider interaction rate)		N
1	screen patient	NLP	Structured and unstructured EHR data, including: progress note, pathology reports, lab values	Structured EHR data, Unstructured EHR text / Clinical notes	eligibility classification: "included" or "excluded"	Metrics Calculated: Accuracy, Sensitivity, Specificity, Positive Predictive Value (PPV), Negative Predictive Value (NPV). Gold Standard: Manual review of patient eligibility based on trial filters by trained clinical reviewers.	True Positive (TP): CDSS includes a patient and manual review also includes. False Positive (FP): CDSS includes a patient but manual review excludes. True Negative (TN): CDSS excludes a patient and manual review also excludes. False Negative (FN): CDSS excludes a patient but manual review includes.
33	screen patient	predefined logistic regression formula	Self-reported OSA symptoms: loud snoring, gasping, breathing pauses; Demographics: age, sex, BMI	Structured EHR data, Self-reported data/ survey	MAP index score ranging from 0 to 1, representing the predicted probability, with a cutoff (e.g., ≥ 0.5) to classify patients	Metrics Calculated: Accuracy, Sensitivity, Specificity, Positive Predictive Value (PPV), Negative Predictive Value (NPV), Positive and Negative Likelihood Ratios, Receiver Operating Characteristic (ROC) curve and Area Under the Curve (AUC) with 95% CI	True Positives (TP): Participants who had a MAP index ≥ threshold (e.g., 0.5) and had OSA based on PSG-defined AHI ≥ cutoff. False Positives (FP): Participants with MAP index ≥ threshold but who did not meet the PSG-defined AHI cutoff. True Negatives (TN): Participants with MAP index < threshold and AHI < cutoff. False Negatives (FN): Participants with MAP index < threshold but AHI ≥ cutoff.
37	screen patient	Multiple Instance Logistic Regression (MILR)	free-text clinical notes per patient (longitudinal records)	Unstructured EHR text / Clinical notes	predicted label for each patient: eligible or not eligible for the clinical trial	accuracy, precision, recall, f1	True Positive (TP): The model correctly predicts a patient as eligible. False Positive (FP): The model predicts eligibility incorrectly (patient is not eligible). True Negative (TN): The model correctly predicts a patient as not eligible. False Negative (FN): The model incorrectly predicts a patient as not eligible when they are eligible.	N
50	screen patient	deep learning-based diagnostic image analysis model	Hematoxylin & Eosin (H&E)-stained whole slide images (WSIs) of tumor tissue	Medical images/ scans	Binary classification: triage patients for downstream molecular testing or clinical trial eligibility	AUC	True Positive (TP): Algorithm predicts the patient is eligible and manual review confirms eligibility. False Positive (FP): Algorithm predicts eligibility but manual review deems ineligible. True Negative (TN): Algorithm predicts ineligibility and manual review agrees. False Negative (FN): Algorithm predicts ineligibility but manual review shows the patient was eligible.
52	screen patient	machine learning–based patient selection, random forest based	Patient-level baseline data: clinical measures, imaging data biomarkers, etc.	Structured EHR data, Medical images/ scans	Predicted probabilities of structural progression in OA over 2 years, rank based on score	AUC		N
55	screen patient	SEAR framework, a conceptual and procedural model	Manual logs and recruitment reports from five different RCTs + quatitaive values from trial teams	Unstructured EHR text / Clinical notes	A framework/toolkit to document and analyze recruitment stages	Non (feedback from trial teams + practical utility)		N
94	screen patient	hybrid NLP pipeline (with Conditional Random Fields (CRF) for NER)	Free-text clinical trial eligibility criteria from ClinicalTrials.gov (Chia corpus)	Unstructured EHR text / Clinical notes	Structured representation of each criterion: selection typle (in/ex), entity type, associated attributes	ppv, recall, f1 (with 5-fold)		N
99	screen patient	supervised machine learning-based NLP	Unstructured EMS clinical notes: chief complain, primary expression, narrative text,	Unstructured EHR text / Clinical notes	Multi-class classification: eligible, ineligible, indeterminate
101	screen patient	machine learning pipeline designed to support clinical decision-making and patient identification: RF, GBT, logistic regression	Structured EHR data	Structured EHR data	Binary predictions indicating eligibility or suitability for clinical programs or trials	AUC, ppv, recall, specificity, f1, ca;obration brier score		N
107	screen patient	AI-assisted prescreening system integrated into the Oncoshot platform (NLP based + rule-based)	Patient EMR data (structured and unstructured)	Structured EHR data, Unstructured EHR text / Clinical notes	List of prescreened patient-trial matches	Non (prescreening efficiency, turn-around time, consistency, time-to match)		N
108	screen patient	Logistic LASSO + Random Forest + NLP	Structured EHR (ICD codes, demographics), concepts from notes	Structured EHR data	predicted probability of eligibility	ROC, sensitivity-based cutoff, cross-institution testing	True Positive (TP): Model predicts “eligible” and manual screening also labeled as “eligible” False Positive (FP): Model predicts “eligible” but manual screening labeled as “not eligible” True Negative (TN): Model predicts “not eligible” and manual screening also labeled as “not eligible” False Negative (FN): Model predicts “not eligible” but manual screening labeled as “eligible”
133	screen patient	named entity recognition (NER) + rule-based NLP algorithm	structured and unstructured EHR data	Structured EHR data, Unstructured EHR text / Clinical notes	patients flagged as eligible or ineligible for the LeoPARDS trial	Overlap comparison + false positives through manual chart review (CogStack AI algorithm output was compared to manual screening logs)
134	screen patient	NLP + random forest classifier	free-text consultation reports	Unstructured EHR text / Clinical notes	binary classification label (for phase I/II oncology trials	AUC, recall, precision, F1 score, and validated through cross-validation, grid search
150	screen patient	NLP + named entity recognition (NER) + contextual attribute extraction + rule-based matching	patient data from structured and unstructured EHR content + eligibility criteria extracted manually from trial protocols	Structured EHR data, Unstructured EHR text / Clinical notes, Eligibility criteria	eligibility matching scores per patient per trial (e.g., 0–12 depending on how many criteria are met) + exportable patient lists for trial recruitment teams	sensitivity (recall), Positive Predictive Value (PPV), AUC (Area Under the ROC Curve)
152	screen patient	random forests and generalized additive models (GAMs)	Responses to detailed surveys about demographics, behavior, and occupation, local prevelence data	Self-reported data/ survey	risk score for each participant indicating their likelihood of contracting COVID-19 in the near future	Non (incidence rate)		N
154	screen patient	NLP + TF-IDF + Naive Bayes Classifier (NBC)	free-text fields from multidisciplinary team meeting (MTM) reports	Unstructured EHR text / Clinical notes	pattern-matched classes for each characteristic per report, predicted class for each characteristic per report	recall + ppv + f1-score + macro-average			should be identifying patients?
156	screen patient	real-time AI-assisted automated screening system (with NLP cTAKES tool)	structured patient EHR data	Structured EHR data	List of eligible patients for clinical trials (updated in real-time)	recall, specificity, ppv, npv, accuracy		N
159	screen patient	automatic pre-screening algorithm: logistic regression	Structured participant data from EHRs and trial registries	Structured EHR data	Predicted probability of elevated brain amyloid + binary decision for trial eligibility pre-screening	AUC, recall, specificity, ppv, npv		N
162	screen patient	GPT-4 + prompting framework + RAG (Retrieval-Augmented Generation) architecture + word embedding	patient EHR clinical notes from the past 2 years	Unstructured EHR text / Clinical notes	Yes/No answers (binary) for trial eligibility criteria	Sensitivity (Recall), Specificity, Accuracy, Positive Predictive Value (PPV), Negative Predictive Value (NPV), Matthews Correlation Coefficient (MCC), and F1-score
