# Supplementary material for: Artificial intelligence in clinical trial participant recruitment and retention: A scoping review and meta-analysis
Source: J Clin Transl Sci. 2026 Apr 23;10(1):e98. doi: 10.1017/cts.2026.10743 (PMC13312366; doi:10.1017/cts.2026.10743)
Supplement: Yin et al. supplementary material 5 — Yin et al. supplementary material [file S2059866126107432sup005.xlsx]

## Sheet: main
ID	Citation	In/ Ex	Paper Type	Recruitment/ Retention Stage	AI Approaches	Timing	Application	Exclude Reason	Note
2	Oikonomou et al., 2022	Excluded	N/A		N/A	N/A	N/A	Abstract
3	Rajasimha et al., 2024	Excluded	Review		N/A	N/A	N/A	No AI
4	Stalder et al., 2021	Excluded	Primary		N/A	N/A	N/A	Poster
5	Tomaszewski et al., 2022	Excluded	Primary		N/A	N/A	N/A	No recruitment/ retention
6	Dieter et al., 2021	Excluded	Primary		N/A	N/A	N/A	No AI
7	vonItzstein et al., 2021	Excluded	Review		N/A	N/A	N/A	Review
8	Podichetty et al., 2021	Excluded	Primary		N/A	N/A	N/A	No recruitment/ retention
9	Averbuch et al., 2022	Excluded	Review		N/A	N/A	N/A	No recruitment/ retention
12	Harrer et al., 2019	Excluded	Review		N/A	N/A	N/A	No recruitment/ retention
14	Lu et al., 2024	Excluded	Primary		N/A	N/A	N/A	Protocol
16	Joseph et al., 2022	Excluded	Primary		N/A	N/A	N/A	Abstract
22	Wolf et al., 2024	Excluded	Primary		N/A	N/A	N/A	AI is clinical intervention
23	Miller et al., 2021	Excluded	Primary		N/A	N/A	N/A	No AI
24	Yao et al., 2021	Excluded	Primary		N/A	N/A	N/A	Protocol
25	Nct et al., 2024	Excluded	Primary		N/A	N/A	N/A	Protocol
26	Lelong et al., 2019	Excluded	Primary		N/A	N/A	N/A	No AI
28	Kolla et al., 2021	Excluded	Review		N/A	N/A	N/A	Review
29	Schinkothe et al., 2024	Excluded	Primary		N/A	N/A	N/A	Poster
38	Stubbs et al., 2019	Excluded	Primary		N/A	N/A	N/A	No AI
42	Jain et al., 2019	Excluded	Review		N/A	N/A	N/A	Review
48	Zhan et al., 2023	Excluded	Primary		N/A	N/A	N/A	AI is clinical intervention
51	Lund et al., 2024	Excluded	Primary		N/A	N/A	N/A	No recruitment/ retention
56	Gédor et al., 2024	Excluded	Primary		N/A	N/A	N/A	Not English
57	Tan et al., 2022	Excluded	Review		N/A	N/A	N/A	Review
59	Kasahara et al., 2024	Excluded	Review		N/A	N/A	N/A	Review
60	Frampton et al., 2020	Excluded	Review		N/A	N/A	N/A	Review
64	Mease et al., 2022	Excluded	Primary		N/A	N/A	N/A	Abstract
68	Leventakos et al., 2021	Excluded	Primary		N/A	N/A	N/A	Abstract
71	Gamble et al., 2023	Excluded	Primary		N/A	N/A	N/A	No AI
74	Jones et al., 2020	Excluded	Primary		N/A	N/A	N/A	No AI
81	Cong et al., 2022	Excluded	Primary		N/A	N/A	N/A	Duplicate
82	Okaniwa et al., 2022	Excluded	Primary		N/A	N/A	N/A	AI is clinical intervention
83	Patricoski et al., 2022	Excluded	Primary		N/A	N/A	N/A	No recruitment/ retention
84	Patricoski et al., 2022	Excluded	Primary		N/A	N/A	N/A	Duplicate
90	Shriver et al., 2024	Excluded	Primary		N/A	N/A	N/A	No recruitment/ retention
91	Nct et al., 2020	Excluded	Primary		N/A	N/A	N/A	Abstract
92	Bhatnagar et al., 2022	Excluded	Review		N/A	N/A	N/A	Review
96	Bucalo et al., 2021	Excluded	Primary		N/A	N/A	N/A	Duplicate
100	Mathenge et al., 2022	Excluded	Primary		N/A	N/A	N/A	No recruitment/ retention
102	Field et al., 2021	Excluded	Primary		N/A	N/A	N/A	No recruitment/ retention
103	Rendle et al., 2023	Excluded	Primary		N/A	N/A	N/A	Abstract
104	Leow et al., 2020	Excluded	Primary		N/A	N/A	N/A	No recruitment/ retention
106	Calaprice-Whitty et al., 2018	Excluded	Primary		N/A	N/A	N/A	Duplicate
110	Lutz et al., 2023	Excluded	Review		N/A	N/A	N/A	Review
114	Sun et al., 2021	Excluded	Primary		N/A	N/A	N/A	No recruitment/ retention
115	Kasner et al., 2019	Excluded	Primary		N/A	N/A	N/A	No AI
123	Melzer et al., 2021	Excluded	Primary		N/A	N/A	N/A	No AI
127	Nhan et al., 2023	Excluded	Primary		N/A	N/A	N/A	Duplicate
135	Clayton et al., 2021	Excluded	Primary		N/A	N/A	N/A	Abstract
142	Yilu et al., 2021	Excluded	Primary		N/A	N/A	N/A	Duplicate
143	Cevasco et al., 2024	Excluded	Review		N/A	N/A	N/A	Review
144	Wang et al., 2023	Excluded	Primary		N/A	N/A	N/A	Duplicate
146	Corbaux et al., 2024	Excluded	Review		N/A	N/A	N/A	Review
149	Mai et al., 2021	Excluded	Primary		N/A	N/A	N/A	Abstract
163	Chopra et al., 2023	Excluded	Review		N/A	N/A	N/A	Review
166	Cascini et al., 2022	Excluded	Review		N/A	N/A	N/A	Review
175	Nashwan et al., 2023	Excluded	Review		N/A	N/A	N/A	Review
176	Ghim et al., 2023	Excluded	Review		N/A	N/A	N/A	Review
178	Farmer et al., 2022	Excluded	Primary		N/A	N/A	N/A	Protocol
179	Chow et al., 2023	Excluded	Review		N/A	N/A	N/A	Review
180	Huml et al., 2020	Excluded	Review		N/A	N/A	N/A	Review
183	Vazquez et al., 2021	Excluded	Primary		N/A	N/A	N/A	Duplicate
186	Almutairi et al., 2023	Excluded	Review		N/A	N/A	N/A	AI is clinical intervention
187	Zawadzka et al., 2022	Excluded	Primary		N/A	N/A	N/A	AI is clinical intervention
1	Haddad et al., 2021	Included	Primary	Screen Patients	Machine learning AI	Retro	Actual
10	Chen et al., 2019	Included	Primary	Extract Information from Medical Record	Classification/ data management	Retro	Theoretical		Heuristic Rule-Based Extraction: Identifies gender-related information using predefined logical rules and regular expressions
11	Hassan et al., 2023	Included	Primary	Identify Patients/ Cohorts	Machine learning AI	Real-time	Actual
13	Beck et al., 2020	Included	Primary	Identify Patients/ Cohorts	Machine learning AI	Retro	Theoretical
15	Zeng et al., 2021	Included	Primary	Classify Eligibility Criteria	Classification/ data management	Retro	Theoretical		Didn't build a new model, using current model, doing classificaton of eligibility criteria, NOT DIRECT RECRUIT
17	Kirshner et al., 2021	Included	Primary	Identify Patients/ Cohorts	Classification/ data management	Retro	Theoretical		Regularized Logistic Regression (L2 regularization), NOT TYPICAL AI, catgerioze patient, NOT DIRECT RECRUIT
18	Kaskovich et al., 2023	Included	Primary	Match Patients	Machine learning AI	N/A	Theoretical
19	Tun et al., 2023	Included	Primary	Identify & Define Eligibility Criteria	Machine learning AI	Retro	Theoretical
20	Meystre et al., 2019	Included	Primary	Identify & Define Eligibility Criteria	Machine learning AI	Retro	Theoretical
21	Murcia et al., 2024	Included	Primary	Match Patients	Machine learning AI	Retro	Theoretical
27	Jung et al., 2021	Included	Primary	Identify & Define Eligibility Criteria	Machine learning AI	Retro	Theoretical
30	Oluoch et al., 2021	Included	Primary	Increase Adherence	Intervention for better engagement	Real-time	Actual		The CDSS was associated with: Lower odds of loss to follow-up (LTFU): Adjusted Odds Ratio (aOR) = 0.70 (95% CI 0.65–0.77). Higher linkage back to treatment: aOR = 1.53 (95% CI 1.28–1.82). Reduced time to first LTFU documentation: Adjusted Hazard Ratio (aHR) = 0.85 (95% CI 0.78–0.92).
31	Kehl et al., 2021	Included	Primary	Identify Patients/ Cohorts	Machine learning AI	Retro	Theoretical		Typical machine learning, but NOT DIRECT RECRUIT
32	Chen et al., 2019	Included	Primary	Identify Patients/ Cohorts	Machine learning AI	Retro	Theoretical		Typical machine learning, but NOT DIRECT RECRUIT
33	Yang et al., 2018	Included	Primary	Screen Patients	Machine learning AI	Real-time	Actual		It is deep learning
34	Spasic et al., 2019	Included	Primary	Identify Patients/ Cohorts	Machine learning AI	Retro	Theoretical
35	Segura-Bedmar et al., 2019	Included	Primary	Identify Patients/ Cohorts	Machine learning AI	Retro	Theoretical
36	Xiong et al., 2019	Included	Primary	Screen Patients	Machine learning AI	Retro	Theoretical
37	Dai et al., 2020	Included	Primary	Screen Patients	Machine learning AI	Retro	Theoretical
39	Fang et al., 2022	Included	Primary	Identify & Define Eligibility Criteria	Machine learning AI	Retro	Theoretical
40	Li et al., 2022	Included	Primary	Extract Information from Medical Record	Machine learning AI	Retro	Theoretical
41	Li et al., 2021	Included	Primary	Classify Eligibility Criteria	Machine learning AI	Retro	Theoretical
43	Chuan et al., 2021	Included	Primary	Digital Tools	Message reminder/ chatbot/ offering information	Retro	Theoretical
44	Park et al., 2024	Included	Primary	Classify Eligibility Criteria	Machine learning AI	Retro	Theoretical
45	Yuan et al., 2019	Included	Primary	Identify & Define Eligibility Criteria	Machine learning AI	Retro	Theoretical
46	Adejumo et al., 2024	Included	Primary	Extract Information from Medical Record	Machine learning AI	Retro	Theoretical
47	Bompelli et al., 2020	Included	Primary	Identify & Define Eligibility Criteria	Machine learning AI	Retro	Theoretical
49	Jordan et al., 2021	Included	Primary	Offer Clinical Information	Message reminder/ chatbot/ offering information	Real-time	Actual
50	JuanRamon et al., 2024	Included	Primary	Screen Patients	Machine learning AI	Real-time	Actual
52	Widera et al., 2023	Included	Primary	Screen Patients	Machine learning AI	Real-time	Actual
53	Beaulieu et al., 2021	Included	Primary	Evaluate AI Tool	Machine learning AI	Retro	Theoretical
54	Cesario et al., 2021	Included	Primary	Digital Tools	Classification/ data management	N/A	Theoretical		NOT AI, Digital Research Assistant (DRA) platform designed to optimize the recruitment process for oncology clinical trials rule-based workflow
55	Wilson et al., 2018	Included	Primary	Screen Patients	N/A	N/A	N/A		NOT AI, SEAR (Screened, Eligible, Approached, Randomised) framework rule-based workflow
58	O'Regan et al., 2023	Included	Primary	Match Patients	Machine learning AI	Retro	Actual
61	Hardy-Abeloos et al., 2023	Included	Primary	Digital Tools	Message reminder/ chatbot/ offering information	N/A	N/A		Telemedicine Platform, offering an alternative to in-person visits, allowing patient interactions and eligibility discussions remotely
62	Nievas et al., 2024	Included	Primary	Match Patients	Machine learning AI	Retro	Theoretical
63	Kusa et al., 2023	Included	Primary	Match Patients	Machine learning AI	Retro	Theoretical
65	Shi et al., 2020	Included	Primary	Screen Patients	Machine learning AI	Retro	Theoretical
66	Dhayne et al., 2021	Included	Primary	Match Patients	Machine learning AI	Retro	Theoretical
67	White et al., 2024	Included	Primary	Digital Tools	Message reminder/ chatbot/ offering information	Real-time	Actual
69	Hulstaert et al., 2024	Included	Primary	Evaluate AI Tool	Machine learning AI	Retro	Theoretical
70	Zeng et al., 2020	Included	Primary	Classify Eligibility Criteria	Classification/ data management	Retro	Theoretical
72	Lee et al., 2024	Included	Primary	Identify Patients/ Cohorts	Machine learning AI	Retro	Theoretical
73	Liu et al., 2021	Included	Primary	Evaluate Eligibility Criteria	Classification/ data management	Retro	Theoretical		Trial Pathfinder framework, RULE-BASED, with Inverse Probability of Treatment Weighting (IPTW)
75	Jreich et al., 2024	Included	Primary	Evaluate AI Tool	Classification/ data management	Retro	Theoretical
76	Chen et al., 2021	Included	Primary	Increase Adherence	Intervention for better engagement	Real-time	Actual
77	Gardner et al., 2022	Included	Primary	Match Patients	Machine learning AI	Real-time	Actual		NOT DIRECT RECRUITMENT
78	Alexander et al., 2020	Included	Primary	Match Patients	Machine learning AI	Retro	Theoretical
79	Wang et al., 2024	Included	Primary	Match Patients	Machine learning AI	Retro	Theoretical
80	Liu et al., 2022	Included	Primary	Identify Patients/ Cohorts	Machine learning AI	Retro	Theoretical
85	Selker et al., 2018	Included	Primary	Identify Patients/ Cohorts	Classification/ data management	Retro	Theoretical		NOT DIRECT RECRUIT, A logistic regression-based tool integrated with ECG devices to predict the likelihood of ACS
86	Mellem et al., 2021	Included	Primary	Identify Patients/ Cohorts	Machine learning AI	Retro	Theoretical
87	Ott et al., 2019	Included	Primary	Evaluate Eligibility Criteria	Classification/ data management	N/A	N/A		ART-DECOR Platform, NOT TYPICAL AI
88	Gulden et al., 2019	Included	Primary	Evaluate Eligibility Criteria	Classification/ data management	Retro	Theoretical		Atlassian Confluence platform, NOT TYPICAL AI
89	Bibo et al., 2019	Included	Primary	Offer Clinical Information	Classification/ data management	N/A	Theoretical		Collaborative Filtering platform, NOT DIRECT RECRUITMENT, target patients
93	Kempf et al., 2023	Included	Primary	Evaluate AI Tool	Message reminder/ chatbot/ offering information	Retro	Theoretical		Translate complex eligibility criteria into OMOP-compliant queries to patient, NOT DIRECT RECRUIT, NOT TYPICAL AI
94	Vydiswaran et al., 2019	Included	Primary	Screen Patients	Machine learning AI	Retro	Theoretical
95	Bucalo et al., 2021	Included	Primary	Identify Patients/ Cohorts	Machine learning AI	Retro	Theoretical
97	Stevens et al., 2021	Included	Primary	Identify Patients/ Cohorts	Machine learning AI	Retro	Theoretical
98	Kehl et al., 2024	Included	Primary	Match Patients	Machine learning AI	Real-time	Actual		Neural network
99	Stemerman et al., 2021	Included	Primary	Screen Patients	Machine learning AI	Retro	Theoretical
101	Kanbar et al., 2022	Included	Primary	Screen Patients	Machine learning AI	Real-time	Actual		Natural Language Processing (NLP) to extract and analyze patient data from electronic health records (EHRs), for epilepsy surgery candidacy, NOT FOR DIRECT RECRUITMENT
105	Marcath et al., 2021	Included	Primary	Offer Clinical Information	Classification/ data management	Real-time	Actual		Rule-based technique
107	Calaprice-Whitty et al., 2020	Included	Primary	Screen Patients	Machine learning AI	Retro	Theoretical
108	Cai et al., 2021	Included	Primary	Screen Patients	Machine learning AI	Retro	Theoretical
109	Chen et al., 2020	Included	Primary	Identify Patients/ Cohorts	Machine learning AI	Retro	Theoretical		Hierarchical decision tree-based algorithmic pipeline integrated with a biomarker-matching
111	Borno et al., 2021	Included	Primary	Offer Clinical Information	Classification/ data management	Real-time	Actual
112	Getz et al., 2020	Included	Primary	Increase Adherence	Machine learning AI	Real-time	Actual		A smartphone-based AI system that uses front-facing cameras to capture, encrypt, and analyze data on medication adherence
113	Adams et al., 2022	Included	Primary	Increase Adherence	Message reminder/ chatbot/ offering information	Real-time	N/A		Telehealth and Video Visits: Used for trial check-ins and follow-ups
116	Theodorou et al., 2024	Included	Primary	Evaluate AI Tool	Machine learning AI	Retro	Theoretical
117	Iyer et al., 2023	Included	Primary	Evaluate AI Tool	Machine learning AI	Retro	Theoretical
118	Liu et al., 2021	Included	Primary	Identify & Define Eligibility Criteria	Machine learning AI	Retro	Theoretical
119	Yuan et al., 2023	Included	Primary	Match Patients	Machine learning AI	Retro	Theoretical
120	Dobbins et al., 2022	Included	Primary	Identify & Define Eligibility Criteria	Machine learning AI	Retro	Theoretical
121	Dobbins et al., 2023	Included	Primary	Identify Patients/ Cohorts	Machine learning AI	Retro	Theoretical
122	Bustos et al., 2018	Included	Primary	Classify Eligibility Criteria	Machine learning AI	Retro	Theoretical		Convolutional Neural Networks (CNNs), Support Vector Machines (SVMs), k-Nearest Neighbors (kNN), and FastText
124	Uspenskaya-Cadoz et al., 2019	Included	Primary	Identify Patients/ Cohorts	Machine learning AI	Retro	Theoretical		Gradient Boosted Trees, find target patients
125	Xu et al., 2023	Included	Primary	Extract Information from Medical Record	Machine learning AI	Retro	Theoretical		Supervised Poisson Factor Analysis (SPFA), for high-dimensional count data, represent patient characteristics, find target patients
126	Do et al., 2024	Included	Primary	Digital Tools	Machine learning AI	Real-time	Actual		Natural Language Processing (NLP), interpretation of eligibility criteria for oncology trials
128	Hassanzadeh et al., 2020	Included	Primary	Match Patients	Machine learning AI	Retro	Actual
129	Jin et al., 2024	Included	Primary	Match Patients	Machine learning AI	Retro	Actual
130	Chen et al., 2019	Included	Primary	Identify Patients/ Cohorts	Machine learning AI	Retro	Actual
131	Chorev et al., 2023	Included	Primary	Identify Patients/ Cohorts	Machine learning AI	Real-time	Actual
132	Sun et al., 2023	Included	Primary	Identify & Define Eligibility Criteria	Machine learning AI	Retro	Actual
133	Tissot et al., 2020	Included	Primary	Screen Patients	Machine learning AI	Retro	Actual
134	Delorme et al., 2021	Included	Primary	Screen Patients	Machine learning AI	Retro	Actual
136	Xu et al., 2023	Included	Primary	Match Patients	Machine learning AI	Retro	Theoretical
137	Gligorijevic et al., 2019	Included	Primary	Evaluate AI Tool	Machine learning AI	Retro	Actual
138	Roy et al., 2021	Included	Primary	Increase Adherence	Intervention for better engagement	Retro	Actual
139	Kim et al., 2022	Included	Primary	Identify & Define Eligibility Criteria	Machine learning AI	Retro	Theoretical
140	Tian et al., 2021	Included	Primary	Identify & Define Eligibility Criteria	Machine learning AI	Retro	Theoretical
141	Fang et al., 2021	Included	Primary	Identify & Define Eligibility Criteria	Machine learning AI	Retro	Theoretical
145	Wang et al., 2024	Included	Primary	Identify Patients/ Cohorts	Machine learning AI	Retro	Actual
147	Alexander et al., 2022	Included	Primary	Identify Patients/ Cohorts	Classification/ data management	Real-time	Actual
148	Matos et al., 2021	Included	Primary	Identify Patients/ Cohorts	Classification/ data management	Retro	Actual		Not direct recruitment + Not typical AI
150	Meystre et al., 2023	Included	Primary	Screen Patients	Machine learning AI	Retro	Actual
151	Seixas et al., 2023	Included	Primary	Offer Clinical Information	Message reminder/ chatbot/ offering information	Real-time	Actual
152	Mezlini et al., 2023	Included	Primary	Screen Patients	Machine learning AI	Retro	Theoretical
153	Langford et al., 2020	Included	Primary	Identify Patients/ Cohorts	Machine learning AI	Retro	Actual
154	Ansoborlo et al., 2023	Included	Primary	Screen Patients	Machine learning AI	Retro	Actual
155	Ma et al., 2023	Included	Primary	Offer Clinical Information	Machine learning AI	Retro	Actual
156	Ni et al., 2019	Included	Primary	Screen Patients	Machine learning AI	Real-time	Actual
157	Delozier et al., 2021	Included	Primary	Increase Adherence	Intervention for better engagement	Real-time	Theoretical		Recall improved from 43% to 93% with the system. Precision was 33% for diTdP and 4% for SJS/TEN. The system significantly improved recruitment efficiency and reduced time to consent (e.g., within 31 minutes for some cases).
158	Craig et al., 2023	Included	Primary	Increase Adherence	Machine learning AI	Retro	Actual
159	Ansart et al., 2020	Included	Primary	Screen Patients	Machine learning AI	Retro	Actual
160	Lauffenburger et al., 2021	Included	Primary	Increase Adherence	Intervention for better engagement	Real-time	Actual
161	Abiodun et al., 2022	Included	Primary	Increase Adherence	Message reminder/ chatbot/ offering information	Real-time	Theoretical
162	Unlu et al., 2024	Included	Primary	Screen Patients	Machine learning AI	Retro	Actual
164	Ismail et al., 2023	Included	Primary	Evaluate AI Tool	Machine learning AI	Retro	Actual		Broader discussion, not model
165	Karystianis et al., 2019	Included	Primary	Identify & Define Eligibility Criteria	Classification/ data management	Retro	Actual
167	Idnay et al., 2024	Included	Primary	Evaluate AI Tool	Machine learning AI	Retro	Actual		Sociotechnical Feasibility, not building/using model
168	Gargiulo et al., 2023	Excluded	Review	Identify Patients/ Cohorts	Machine learning AI	Retro	Actual
169	Lanera et al., 2022	Included	Primary	Identify Patients/ Cohorts	Machine learning AI	Retro	Actual
170	Yang et al., 2023	Included	Primary	Classify Eligibility Criteria	Machine learning AI	Retro	Actual		eligibility criteria classification, so trial is experiment unit
171	Simon et al., 2019	Included	Primary	Identify Patients/ Cohorts	Message reminder/ chatbot/ offering information	Real-time	Actual
172	Chang et al., 2023	Included	Primary	Match Patients	Machine learning AI	Retro	Actual
173	Lobe et al., 2018	Included	Primary	Identify Patients/ Cohorts	Machine learning AI	Retro	Actual
174	Tian et al., 2021	Included	Primary	Identify & Define Eligibility Criteria	Machine learning AI	Retro	Actual
177	Xiong et al., 2022	Included	Primary	Identify Patients/ Cohorts	Machine learning AI	Retro	Actual
181	Shafner et al., 2018	Included	Primary	Increase Adherence	Message reminder/ chatbot/ offering information	Real-time	Actual
182	Vazquez et al., 2020	Included	Primary	Identify Patients/ Cohorts	Machine learning AI	Retro	Actual
184	Beattie et al., 2024	Included	Primary	Match Patients	Machine learning AI	Retro	Actual
185	Schwager et al., 2021	Included	Primary	Identify Patients/ Cohorts	Machine learning AI	Retro	Actual
188	Castillo et al., 2023	Included	Primary	Increase Adherence	Intervention for better engagement	Real-time	Actual		app intervention, for retention rate recording
189	Zimmerman et al., 2018	Included	Primary	Identify Patients/ Cohorts	Classification/ data management	Real-time	Actual		rule-based classification

## Sheet: screen patients
ID	Citation	n	Model/ Dataset	Accuracy	Precision	Sensitivity	Specificity	F-1 score	AUC	Reduction	Increase
1	Haddad et al., 2021	318		0.876	NA	0.811	0.89	NA	NA	NA	NA
33	Yang et al., 2018	264		NA	NA	0.836	0.464	NA	0.74	NA	NA
36	Xiong et al., 2019	86		NA	NA	NA	NA	0.8855	NA	NA	NA
37	Dai et al., 2020	86		NA	NA	NA	NA	0.8765	NA	NA	NA
50	JuanRamon et al., 2024	350		NA	NA	0.887	0.318	NA	NA	0.287 molecular testing	NA
52	Widera et al., 2023	74	pain	NA	NA	NA	NA	NA	0.86	NA	0.75 recruitment
52	Widera et al., 2023 Structure-related progression	32	structure-related progression						0.61
55	Wilson et al., 2018 SEAR	NA	SEAR, rule-based	NA	NA	NA	NA	NA	NA	NA	NA
65	Shi et al., 2020	86292		NA	NA	NA	NA	NA	0.81	NA	NA
93	Kempf et al., 2023 VESPER	17		NA	0.53	NA	NA	NA	NA	NA	NA
93	Kempf et al., 2023 SURF	32		NA	0.41	NA	NA	NA	NA	NA	NA
93	Kempf et al., 2023 CASSIOPE	63		NA	0.21	NA	NA	NA	NA	NA	NA
94	Vydiswaran et al., 2019	86		NA	NA	NA	NA	0.91	0.91	NA	NA
99	Stemerman et al., 2021	363		0.95	0.95	0.95	0.95	0.95	NA	NA	NA
101	Kanbar et al., 2022	NA	ACTES	NA	0.77	NA	0.71	NA	NA	0.129 screening time	NA
107	Calaprice-Whitty et al., 2020	48124	3 different models	NA	NA	NA	NA	NA	NA	NA	0.37 number of correct patients
108	Cai et al., 2021 BWH	1400	BWH	NA	0.218	0.98	NA	NA	NA	40.5% decrease in # of patients requiring chart review, ~588 working hours (14.7 weeks)
108	Cai et al., 2021 FH	200	FH	NA	0.243	0.98	NA	NA	NA	57.0% decrease in # of patients requiring chart review ~159 working hours (4.0 weeks)
133	Tissot et al., 2020	226	CogStack	NA	NA	0.9	NA	NA	NA	0.85 manual review full process of screening approximately 11,500 24-hour-sliding windows (during the time period of the study) was performed in less then 15 minutes (890 seconds)	NA
134	Delorme et al., 2021	264		NA	NA	0.81	NA	0.8	0.88	NA	NA
150	Meystre et al., 2023	400		NA	1	0.778	NA	NA	NA	NA	NA
152	Mezlini et al., 2023	840		NA	NA	NA	NA	NA	NA	NA	NA
154	Ansoborlo et al., 2023	320		NA	0.98	0.92	NA	0.93	NA	NA	NA
156	Ni et al., 2019	NA		NA	NA	NA	NA	NA	NA	0.34 screening time	improved the numbers of subjects screened, approached, and enrolled by 14.7%, 11.1%, and 11.1%
159	Ansart et al., 2020 ADNI-MCI	179	ADNI-MCI cohort	NA	NA	NA	NA	NA	0.824	NA	NA
159	Ansart et al., 2020 ADNI-CN	129	ADNI-CN cohort	NA	NA	NA	NA	NA	0.691	NA	NA
159	Ansart et al., 2020 INSIGHT-preAD	95	INSIGHT-preAD cohort	NA	NA	NA	NA	NA	0.675	NA	NA
162	Unlu et al., 2024	282		0.979	NA	0.923	0.939	NA	NA	NA	NA
167	Idnay et al., 2024	60	investigators	NA	NA	NA	NA	NA	NA	NA	NA

## Sheet: identify patient
ID	Citation	models/ dataset	n	unit	Accuracy	Precision	Sensitivity	Specificity	F-1 score	AUC	Reduction	Increase
11	Hassan et al., 2023		6244	tomography images	NA	0.814	NA	NA	NA	NA	NA	0.36
17	Kirshner et al., 2021		200	patients	NA	NA	NA	NA	NA	NA	NA	NA
85	Selker et al., 2018 Original ACI-TIPI	Original ACI-TIPI Validation Dataset	2315	patients	0.89	NA	NA	NA	NA	NA	NA	NA
85	Selker et al., 2018 e-ACI-TIPI	e-ACI-TIPI Validation Dataset	8556	patients	0.84	NA	NA	NA	NA	NA	NA	NA
147	Alexander et al., 2022		1077	patients	NA	NA	NA	NA	NA	NA	NA	NA
148	Matos et al., 2021		241	patients	0.872	NA	NA	NA	NA	0.954	NA	NA
189	Zimmerman et al., 2018	rule-based	NA		NA	NA	NA	NA	NA	NA	NA	NA
33	Yang et al., 2018	Multivariable Apnea Prediction (MAP) index, helps screen and prioritize patients for trials	264	patients	NA	NA	NA	NA	NA	NA	NA	NA
34	Spasic et al., 2019 Met	2n2c challenge dataset	86	patients	NA	0.8302	0.9778	NA	NA	NA	NA	NA
34	Spasic et al., 2019 Not Met	2n2c challenge dataset	86	patients	NA	0.9697	0.7805	NA	NA	NA	NA	NA
35	Segura-Bedmar et al., 2019	2n2c challenge dataset	86	patients	NA	NA	NA	NA	0.7827	NA	NA	NA
53	Beaulieu et al., 2021 PRO-ACT		5251	patients	NA	NA	NA	NA	NA	0.77	NA	NA
53	Beaulieu et al., 2021 VITALITY-ALS		188	patients	NA	NA	NA	NA	NA	0.76	NA	NA
53	Beaulieu et al., 2021 EMORY		581	patients	NA	NA	NA	NA	NA	0.79	NA	NA
69	Hulstaert et al., 2024		NA		NA	NA	NA	NA	NA	NA	NA	NA
72	Lee et al., 2024		89	clinical trial attributes	NA	0.85	0.85	0.9	0.91	NA	NA	NA
80	Liu et al., 2022		278	eligibility criteria	NA	NA	NA	NA	NA	NA	-8 minutes	NA
86	Mellem et al., 2021	identifying patient subgroups that are more likely to respond to a particular treatment (paliperidone)	NA		NA	NA	NA	NA	NA	NA	NA	NA
95	Bucalo et al., 2021	evaluating the i2b2 data warehouse in identifying eligible patients	NA		NA	NA	NA	NA	NA	NA	NA	NA
97	Stevens et al., 2021		190609	patients	NA	0.034	0.111	0.967	0.0517	0.69	NA	NA
121	Dobbins et al., 2023		427	patients	NA	NA	NA	NA	NA	NA	NA	NA
130	Chen et al., 2019 Macro	2n2c	86	patients	NA	0.634	0.664	NA	0.673	NA	NA	NA
130	Chen et al., 2019 Micro	2n2c	86	patients	NA	0.86	0.861	NA	0.861	NA	NA	NA
131	Chorev et al., 2023		187	patients	NA	NA	0.2	0.93	NA	0.68	NA	18.6–57.6% response
145	Wang et al., 2024 Balanced testing set	Balanced testing set	56	patients	0.8036	0.84	0.75	NA	NA	NA	NA	NA
145	Wang et al., 2024 Unbalanced testing set	Unbalanced testing set	91	patients	0.7582	0.5833	0.75	NA	NA	NA	NA	NA
153	Langford et al., 2020 In Clinic PACC		4486	patients	0.736	0.5357	0.0655	0.9794	NA	NA	NA	NA
153	Langford et al., 2020 In Clinic PACC with APOE		4486	patients	0.75	0.5603	0.2838	0.9192	NA	NA	NA	NA
168	Gargiulo et al., 2023		NA		NA	NA	NA	NA	NA	NA	NA	NA
169	Lanera et al., 2022 Trial A		137	patients	0.612	0.553	0.7	0.541	NA	0.693	NA	NA
169	Lanera et al., 2022 Trial B		120	patients	0.682	0.559	0.76	0.634	NA	0.763	NA	NA
173	Lobe et al., 2018		NA		NA	NA	NA	NA	NA	NA	NA	NA
177	Xiong et al., 2022 N2C2 dataset	N2C2 dataset	86	patients	NA	NA	NA	NA	0.9163	NA	NA	NA
177	Xiong et al., 2022 MIMIC-III dataset	MIMIC-III dataset	169	patients	NA	NA	NA	NA	0.8353	NA	NA	NA
182	Vazquez et al., 2020		168275	entities	0.7483	0.7371	0.7738	NA	NA	NA	NA	NA
185	Schwager et al., 2021		15467	patients	NA	0.492	0.49	NA	NA	0.751	NA	NA
31	Kehl et al., 2021		16780	patients	NA	NA	NA	NA	NA	0.77	NA	NA
32	Chen et al., 2019 Met	2n2c	86	patients	NA	0.8639	0.9129	0.8877	NA	NA	NA	NA
32	Chen et al., 2019 Not Met	2n2c	86	patients	NA	0.9368	0.8998	0.918	NA	NA	NA	NA
101	Kanbar et al., 2022	epilepsy ID system	NA		NA	NA	NA	NA	NA	NA	NA	NA
109	Chen et al., 2020		NA		NA	NA	NA	NA	NA	NA	NA	NA
124	Uspenskaya-Cadoz et al., 2019		72670283	patients	NA	0.8	NA	NA	NA	0.44	NA	NA
171	Simon et al., 2019		NA		NA	NA	NA	NA	NA	NA	NA	NA	compared aggregate enrollment before (2577 eligible patients, October 2016 to December 2016) and after (12 049 eligible patients, January 2017 to January 2018) PISCES implementation
13	Beck et al., 2020 Trial 1		239	patients	0.82	0.661	0.937	0.763	NA	NA	NA	NA
13	Beck et al., 2020 Trial 2		239	patients	0.958	0.778	0.467	0.991	NA	NA	NA	NA
13	Beck et al., 2020 Trial 3		239	patients	0.828	0.667	0.949	0.77	NA	NA	NA	NA
13	Beck et al., 2020 Trial 4		239	patients	0.812	0.655	0.911	0.763	NA	NA	NA	NA

## Sheet: identify eligibility criteria
ID	Citation	model	n	Unit	Accuracy	Precision	Sensitivity	Specificity	F-1 score	AUC	Reduction	Increase
165	Karystianis et al., 2019 Drug abuse	rule-based approach	86	annotated records	NA	0.75	1	NA	0.8571	NA	NA	NA
165	Karystianis et al., 2019 Creatinine	rule-based approach	86	annotated records	NA	0.8571	0.75	NA	0.8	NA	NA	NA
165	Karystianis et al., 2019 Aspirin for MI	rule-based approach	86	annotated records	NA	0.88	0.9706	NA	0.9231	NA	NA	NA
165	Karystianis et al., 2019 Ability to make decision	rule-based approach	86	annotated records	NA	0.9878	0.9759	NA	0.9818	NA	NA	NA
165	Karystianis et al., 2019 Abdominal	rule-based approach	86	annotated records	NA	0.9231	0.8	NA	0.8571	NA	NA	NA
165	Karystianis et al., 2019 Advanced CAD	rule-based approach	86	annotated records	NA	0.7838	0.6444	NA	0.7073	NA	NA	NA
165	Karystianis et al., 2019 Dietary supplement	rule-based approach	86	annotated records	NA	0.7647	0.8864	NA	0.8211	NA	NA	NA
165	Karystianis et al., 2019 Major DIsbetes complications	rule-based approach	86	annotated records	NA	0.8378	0.7209	NA	0.775	NA	NA	NA
165	Karystianis et al., 2019 Hba1c	rule-based approach	86	annotated records	NA	0.9667	0.8286	NA	0.8923	NA	NA	NA
19	Tun et al., 2023	NLP and rule-based analysis	NA	NA	NA	NA	NA	NA	NA	NA	NA	NA
20	Meystre et al., 2019 Met		86	records	NA	0.8851	0.8562	NA	0.8704	NA	NA	NA
20	Meystre et al., 2019 Not Met		86	records	NA	0.9021	0.9226	NA	0.9122	NA	NA	NA
27	Jung et al., 2021	specialized lexicons, text mining, and NLP-based eligibility criteria extraction	NA	NA	NA	NA	NA	NA	NA	NA	NA	NA
39	Fang et al., 2022	Negation scope detection	1223	entities	0.924	0.963	0.884	NA	NA	NA	NA	NA
39	Fang et al., 2022	Value normalization	1603	entities	0.966	NA	NA	NA	NA	NA	NA	NA
39	Fang et al., 2022	Temporal normalization	1001	entities	0.916	NA	NA	NA	NA	NA	NA	NA
45	Yuan et al., 2019 Entity recognition	parsing eligibility criteria text, define cohort	177	sentences	NA	0.901	0.712	NA	0.795	NA	NA	NA
45	Yuan et al., 2019 Relation extraction	parsing eligibility criteria text, define cohort	177	sentences	NA	0.971	0.688	NA	0.805	NA	NA	NA
45	Yuan et al., 2019 Logic detection	parsing eligibility criteria text, define cohort	177	sentences	0.864	NA	NA	NA	NA	NA	NA	NA
45	Yuan et al., 2019 Attribute normalization	parsing eligibility criteria text, define cohort	177	sentences	0.793	NA	NA	NA	NA	NA	NA	NA
47	Bompelli et al., 2020 Demographics	automated eligibility criteria extraction	223	terms	NA	0.713	0.628	NA	0.668	NA	NA	NA
47	Bompelli et al., 2020 Observation	automated eligibility criteria extraction	671	terms	NA	0.615	0.642	NA	0.623	NA	NA	NA
47	Bompelli et al., 2020 Procedure	automated eligibility criteria extraction	122	terms	NA	0.712	0.679	NA	0.681	NA	NA	NA
47	Bompelli et al., 2020 Condition	automated eligibility criteria extraction	1401	terms	NA	0.694	0.714	NA	0.704	NA	NA	NA
47	Bompelli et al., 2020 Drug	automated eligibility criteria extraction	688	terms	NA	0.752	0.791	NA	0.769	NA	NA	NA
47	Bompelli et al., 2020 Dietary supplement	automated eligibility criteria extraction	175	terms	NA	0.512	0.572	NA	0.529	NA	NA	NA
75	Jreich et al., 2024		NA	NA	NA	NA	NA	NA	NA	NA	NA	NA
118	Liu et al., 2021 Entity Recognition		215	entities	NA	NA	NA	NA	0.795	NA	NA	NA
118	Liu et al., 2021 Relation Extraction		215	entities	NA	NA	NA	NA	0.805	NA	NA	NA
120	Dobbins et al., 2022 Entity Recognition		202	documents	NA	0.79	0.837	NA	0.813	NA	NA	NA
120	Dobbins et al., 2022 Relation Extraction		202	documents	NA	0.825	0.88	NA	0.852	NA	NA	NA
132	Sun et al., 2023 Problem		1178	annotated records	0.953	0.84	0.823	NA	0.832	NA	NA	NA
132	Sun et al., 2023 Medication		658	annotated records	0.924	0.872	0.794	NA	0.831	NA	NA	NA
132	Sun et al., 2023 Rating criteria		317	annotated records	0.9	0.798	0.736	NA	0.766	NA	NA	NA
132	Sun et al., 2023 Lab		282	annotated records	0.98	0.808	0.72	NA	0.762	NA	NA	NA
132	Sun et al., 2023 Social determinant health		264	annotated records	0.86	0.808	0.768	NA	0.787	NA	NA	NA
132	Sun et al., 2023 Procedure		109	annotated records	0.98	0.868	0.74	NA	0.799	NA	NA	NA
132	Sun et al., 2023 Fertilize		31	annotated records	0.967	0.908	0.857	NA	0.882	NA	NA	NA
139	Kim et al., 2022		NA		NA	NA	NA	NA	NA	NA	NA	NA
140	Tian et al., 2021		5	trial	NA	NA	0.716	NA	0.716	NA	NA	NA
141	Fang et al., 2021		NA		NA	NA	NA	NA	NA	NA	NA	NA
174	Tian et al., 2021 CHIA	CHIA	100	annotated trial	NA	0.7662	0.8333	NA	0.7984	NA	NA	NA
174	Tian et al., 2021 FRD	FRD	332	annotated trial	NA	0.928	0.929	NA	0.9157	NA	NA	NA

## Sheet: classify eligibility criteria
ID	Citation	n	unit	Accuracy	Precision	Sensitivity	Specificity	F-1 score	AUC	Reduction	Increase
15	Zeng et al., 2021	7697	text	0.85	0.825	0.821	NA	0.8167	NA	NA	NA
70	Zeng et al., 2020	7682	text	0.846	0.803	0.817	NA	NA	NA	NA	NA
41	Li et al., 2021	19974	annotations	NA	NA	NA	NA	NA	NA	NA	NA
44	Park et al., 2024 GPT4	518	entities	NA	0.863	0.922	NA	0.891	NA	NA	NA
44	Park et al., 2024 GPT3.5	518	entities	NA	0.717	0.534	NA	0.612	NA	NA	NA
44	Park et al., 2024 Criteria2Query 2.0	518	entities	NA	0.667	0.753	NA	0.707	NA	NA	NA
170	Yang et al., 2023 Prior	529	annotations	0.99	0.93	0.93	NA	0.93	NA	NA	NA
170	Yang et al., 2023 HIV	200	annotations	0.96	0.98	0.98	NA	0.98	NA	NA	NA
170	Yang et al., 2023 Psych	130	annotations	0.85	0.97	0.97	NA	0.97	NA	NA	NA
170	Yang et al., 2023 HBV	282	annotations	0.95	0.9	0.95	NA	0.92	NA	NA	NA
170	Yang et al., 2023 HCV	281	annotations	0.97	0.92	0.91	NA	0.91	NA	NA	NA
170	Yang et al., 2023 Auto	523	annotations	0.99	1	1	NA	1	NA	NA	NA
170	Yang et al., 2023 Subst	54	annotations	0.89	0.99	0.99	NA	0.99	NA	NA	NA
122	Bustos et al., 2018 CNN	600000	text	0.91	0.91	NA	NA	0.91	NA	NA	NA
122	Bustos et al., 2018 KNN	600000	text	0.88	0.93	NA	NA	0.93	NA	NA	NA

## Sheet: matching patients
ID	n	Citation	Time Saving	Accuracy	Precision	Sensitivity	Specificity	F-1 score	AUC	Reduction	Increase	Notes
18	NA	Kaskovich et al., 2023	Automated matching was accomplished in approximately 4 seconds, compared to the 8 hours required for manual extraction and coding of eligibility criteria for each trial	0.75								Automated Matching for Pediatric Leukemia
21	NA	Murcia et al., 2024	NA						NCT05866666 0.51 NCT04828070 0.92 NCT05746559 1.00 NCT04452500 0.78 NCT04597190 0.65 NCT03509909 0.42 NCT05194930 0.36			Automating Clinical Trial Matches Via NLP
58	NA	O'Regan et al., 2023	NA									match cancer patients to clinical trials based on their tumor genotype
62	4678 patient-trial pairs	O'Regan et al., 2023	NA						GPT 3.5 65.69 GPT4 73.90 LLAMA 7B 56.8 LLAMA 13B 54.37 LLAMA 70B 54.37 Trial-LLAMA 70B 65.28
63	NA	Kusa et al., 2023	NA
66	NA	Dhayne et al., 2021	NA		improve by 15%							six clinical trials covering different diseases and that the top five patients per trial were manually evaluated
77	NA	Gardner et al., 2022	Time per patient case: NAVIFY CTM: 10.0 minutes (median) Online databases: 11.7 minutes (median) Mental Effort Reduction 44% reported "low" effort using NAVIFY CTM vs. only 8% with traditional databases
78	7252 patient attributes against 11 467 individual trial eligibility criteria	Alexander et al., 2020	Median query time per patient-trial assessment: 15.5 seconds; conpared to manual matching takes hours to days	0.916	0.765	0.833	0.938
79	1053 consecutive inpatients, eligibility criteria extracted from two clinical trials	Wang et al., 2024	Total AI-assisted review time: 2 hours; compared to manual review time 150 hours, time reduction: 98.7%	Trial No. 1: 0.929 Trial No. 2: 0.98	Trial No. 1: 0.757 Trial No. 2: 0.851	Trial No. 1: 0.519 Trial No. 2: 0.835	Trial No. 1: 0.991 Trial No. 2: 0.99
98	60,99 patient-trial pairs	Kehl et al., 2024	Matches requiring manual review (after AI filtering) by oncology nurse navigator (ONN): 3,168 (only 5%) Reduction in manual screening workload: 95%
116	439 trials	Theodorou et al., 2024										10% of 33,323 sites matched with 4,392 trials Model Performance: Relative Enrollment Gap: 0.512 +/- 0.020 nDCG: 0.409 +/- 0.018 Outcome Measures: Diversity Improvement: increased diversity with gains of up to 14% for Hispanic, 27% for Black, and 60% for Asian participant enrollments
119	100000 patient-trial pairs	Yuan et al., 2023
128	86 records	Hassanzadeh et al., 2020			Met Abdominal: 0.6250 Advanced-cad: 0.7551 Alcohol-abuse: 0.0000 Asp-for-mi: 0.7907 Creatinine: 0.7222 Dietsupp-2mos: 0.7000 Drug-abuse: 0.0000 English: 0.8488 Hba1c: 0.6087 Keto-1 yr: 0.0000 Major-diabetes: 0.8372 Makes-decisions: 0.9651 Mi-6mos: 0.0000 Not Met Abdominal: 0.8148 Advanced-cad: 0.7838 Alcohol-abuse: 0.9651 Asp-for-mi: 0.0000 Creatinine: 0.8382 Dietsupp-2mos: 0.7500 Drug-abuse: 0.9…	Met Abdominal: 0.6667 Advanced-cad: 0.8222 Alcohol-abuse: 0.0000 Asp-for-mi: 1.0000 Creatinine: 0.5417 Dietsupp-2mos: 0.7955 Drug-abuse: 0.0000 English: 1.0000 Hba1c: 0.4000 Keto-1 yr: 0.0000 Major-diabetes: 0.8372 Makes-decisions: 1.0000 Mi-6mos: 0.0000 Not Met Abdominal: 0.7857 Advanced-cad: 0.7073 Alcohol-abuse: 1.0000 Asp-for-mi: 0.0000 Creatinine: 0.9194 Dietsupp-2mos: 0.6429 Drug-abuse: 1.0…		Met Abdominal: 0.6452 Advanced-cad: 0.7872 Alcohol-abuse: 0.0000 Asp-for-mi: 0.8831 Creatinine: 0.6190 Dietsupp-2mos: 0.7447 Drug-abuse: 0.0000 English: 0.9182 Hba1c: 0.4828 Keto-1 yr: 0.0000 Major-diabetes: 0.8372 Makes-decisions: 0.9822 Mi-6mos: 0.0000 Not Met Abdominal: 0.8000 Advanced-cad: 0.7436 Alcohol-abuse: 0.9822 Asp-for-mi: 0.0000 Creatinine: 0.8769 Dietsupp-2mos: 0.6923 Drug-abuse: 0.9…	Abdominal: 0.7262 Advanced-cad: 0.7648 Alcohol-abuse: 0.5000 Asp-for-mi: 0.5000 Creatinine: 0.7305 Dietsupp-2mos: 0.7192 Drug-abuse: 0.5000 English: 0.5000 Hba1c: 0.6118 Keto-1 yr: 0.5000 Major-diabetes: 0.8372 Makes-decisions: 0.5000 Mi-6mos: 0.5000
129	SIGIR 2016: 59 TREC 2021 CT: 75 TREC 2022 CT: 50	Jin et al., 2024	Time saved per patient-trial match: 42.6% reduction (from 61.5 sec to 31.3 sec)	four labels eligibility prediction: 0.899 criteria labeled with “excluded” (1.00) and “not applicable” (0.98)	sentence location: 90.1%	sentence location: 87.9%		sentence location: 88.6%	Excluding ineligible clinical trials: 0.7749	more time saving is observed for long cases (43.5%) than for short cases (41.0%)	We observe a consistent trend of improved eeiciency with TrialGPT: 35.9% to 51.9% less time is spent for dieerent patients, and 32.4% to 60.2% less time is spent among dieerent trials. In general, the overall time saving for all patient- trial pairs is about 42.6%.
136	9.32 million entity-criteria-trial triplets	Xu et al., 2023	NA
172	251 patients	Chang et al., 2023	NA	Sensitive attribute: Race Baseline 0.9595 Baseline w/ ALC 0.8294 FairPM 0.9130 Sensitive attribute: Gender Baseline 0.9595 Baseline w/ ALC 0.8142 FairPM 0.9299				Sensitive attribute: Race Baseline 0.9702 Baseline w/ ALC 0.8839 FairPM 0.9360 Sensitive attribute: Gender Baseline 0.9702 Baseline w/ ALC 0.8642 FairPM 0.9490
184	182 patients	Beattie et al., 2024	Manual screening time per patient: 45 minutes → AI-assisted time: <1 minute Reduction in workload per enrollment cycle: 3–9 hours → a few minutes	GPT-3.5 Turbo: 0.81 GPT-4: 0.87		GPT-3.5 Turbo: 0.80 GPT-4: 0.85	GPT-3.5 Turbo: 0.82 GPT-4: 0.89	GPT-3.5 Turbo: 0.79 GPT-4: 0.86

## Sheet: evaluate eligibility criteria
evaluate the effect of different eligibility criteria on cancer trial populations and outcomes
ID	n	Citation	Accuracy	Precision	Sensitivity	Specificity	F-1 score	AUC	Reduction	Increase	Notes
73	10 aNSCLC clinical trials	Liu et al., 2021
87	NA	Ott et al., 2019
88	1120 free-text eligibility criteria were analyzed	Gulden et al., 2019

## Sheet: evaluate AI tool
ID	n	Citation	Accuracy	Precision	Sensitivity	Specificity	F-1 score	AUC	Reduction	Increase	Notes	RMSE root mean squared error	R^2	Spearman Correlation Coefficient	MAE Mean Average Error	AUC-Top 30%	AUC-Bottom 30%	Recall-Top 30%	Recall-Bottom 30%	Accuracy-Top 30%	Accuracy-Bottom 30%	F1 score-Top 30%	F1 score-Bottom 30%
53											assessing whether a machine-learning survival model without baseline vital capacity (VC-Free) can be used for ALS clinical trial eligibility determinations
53
53
69											developing and validating a machine learning model to improve site selection	Random Forest (IBD): 2.26 XGBoost (IBD): 2.22 Random Forest (MM): 3.20 XGBoost (MM): 3.19	Random Forest (IBD): 0.19 XGBoost (IBD): 0.22 Random Forest (MM): 0.15 XGBoost (MM): 0.13	Random Forest (IBD): 0.46 XGBoost (IBD): 0.46 Random Forest (MM): 0.35 XGBoost (MM): 0.37	Random Forest (IBD): 1.64 XGBoost (IBD): 1.60 Random Forest (MM): 2.40 XGBoost (MM): 2.40	Random Forest (IBD): 0.78 XGBoost (IBD): 0.78 Random Forest (MM): 0.75 XGBoost (MM): 0.74
75
93											three different models assesses the computability of prescreening criteria using the OMOP common data model identified 17, 32, and 63 potentially eligible patients for inclusion
116											10% of 33,323 sites matched with 4,392 trials Model Performance: Relative Enrollment Gap: 0.512 +/- 0.020 nDCG: 0.409 +/- 0.018 Outcome Measures: Diversity Improvement: increased diversity with gains of up to 14% for Hispanic, 27% for Black, and 60% for Asian participant enrollments
117	15537 pathologist-provided annotations	Iyer et al., 2023									Agreement rates with expert consensus scoring: Clinical Conditions Steatosis: (κ = 0.74, 95% confidence interval [CI] 0.71–0.77) Ballooning: (κ = 0.70, 95% CI 0.66–0.73) Lobular inflammation: (κ = 0.67, 95% CI 0.64–0.71) Fibrosis: (κ = 0.62, 95% CI 0.58–0.65) Evaluating against the elegibity criteria of a clinical trial: NAS ≥ 4 (with each component grade ≥ 1): AIM-NASH versus consensus percent a…
137	2236 records	Gligorijevic et al., 2019									rank clinical investigators based on their expected enrollment performance for new clinical trials					ME: 0.64 SVR: 0.55 LM: 0.60 MLP: 0.65 DC: 0.69 DM: 0.74 DC, DeepConcat; DM, DeepMatch; LM, linear model; ME, median enrollment; MLP, multilayer perceptron; SVR, support vector regression	ME: 0.72 SVR: 0.60 LM: 0.71 MLP: 0.72 DC: 0.73 DM: 0.75	ME: 0.53 SVR: 0.42 LM: 0.48 MLP: 0.54 DC: 0.60 DM: 0.65	ME: 0.64 SVR: 0.50 LM: 0.63 MLP: 0.65 DC: 0.65 DM: 0.67	ME: 0.68 SVR: 0.59 LM: 0.65 MLP: 0.69 DC: 0.73 DM: 0.77	ME:0.75 SVR: 0.64 LM: 0.74 MLP: 0.75 DC: 0.76 DM: 0.78	ME: 0.53 SVR: 0.42 LM: 0.48 MLP: 0.54 DC: 0.60 DM: 0.65	ME: 0.64 SVR: 0.50 LM: 0.63 MLP: 0.65 DC: 0.65 DM: 0.67
164	NA	Ismail et al., 2023									how AI can reduce recruitment time, improve efficiency, and lower costs
167											Leaf score for usability of AI tools

## Sheet: digital tool
ID	n	Citation	Accuracy	Precision	Sensitivity	Specificity	F-1 score	AUC	Reduction	Increase	Note
43	Evaluating Chatbots as Eligibility Assistants 1000 test trial	Chuan et al., 2021									% answered correctly 94.44, % googleed the word 2.77, % asked chatbot 69.44, perceived usability (chatbot > website) 5.94E-21, perceived usability (chatbot > web-bot) 0.0008, perceived interactivity (chatbot > website) 7.76E-29, perceived interactivity (chatbot = web-bot) 0.197, perceived dialogue (chatbot > website) 3.72E-25, perceived dialogue (chatbot > web bot) 0.0275
54	Digital Research Assistant for the Management of Patients’ Enrollment 62 breast cancer patients, of whom 1 was requested for a trial and none were enrolled. 34 lung cancer patients, of whom 6 were requested for a trial and none were enrolled.	Cesario et al., 2021									recruit
61	Telemedicine Platform, offering an alternative to in-person visits, allowing patient interactions and eligibility discussions remotely identified 476 patient consultations with 259 office visits and 217 telemedicine visits Among eligible patients, there was no statistically significant difference in clinical trial enrollment between telemedicine and office visits.	Hardy-Abeloos et al., 2023
67	Tracking Platform Among Participants With Major Depressive Disorder Measuring the levels of completion of the Patient Health Questionnaire-8 (PHQ-8) were similar between the control (67/97, 69%) and intervention (66/97, 68%)	White et al., 2024
126	NA	Do et al., 2024							Reduction from 6 hours to under 1 hour		Platform that aids research coordinators Accelerate Clinical Trials (MPACT): Enabling Technology for Oncology Clinical Trial Workflow

## Sheet: information extraction
ID	n	Citation	Accuracy	Precision	Sensitivity	Specificity	F-1 score	AUC	Reduction	Increase	Note
10	seven datasets, ranging from 5,134 trials (Dataset A) to 100,134 trials (Dataset G)	Chen et al., 2019									extraction and summarization from clinical trial text
40	Covance: 47	Li et al., 2022		Condition 0.767 Drug 0.727 Measurement 0.748 Observation 0.650 Proceedure 0.632 Qualifier_Modifier 0.584 Temporal_constraint 0.707 Overall 0.697	Condition 0.799 Drug 0.727 Measurement 0.786 Observation 0.661 Proceedure 0.663 Qualifier_Modifier 0.579 Temporal_constraint 0.748 Overall 0.721		F1-scores of 0.715, 0.836, and 0.622 for the three corpora respectively; Condition 0.782 Drug 0.741 Measurement 0.766 Observation 0.655 Proceedure 0.647 Qualifier_Modifier 0.581 Temporal_constraint 0.727 Overall 0.709				Percentage of vocabulary coverage of BERT (ElilE (%) 47.5 Covance (%) 28.1 Chia (%) 34.3), PubMEDBERT (ElilE (%) 63.2 Covance (%) 44.4 Chia (%) 53.4), SciBERT (ElilE (%) 54.8 Covance (%) 34.1 Chia (%) 41.9)
40	EliIE: 23	Li et al., 2022
40	Chia: 100	Li et al., 2022
46	3000 expert-annotated notes	Adejumo et al., 2024									extract functional status assessments
125	16.8 million health record	Xu et al., 2023									Subgroup Analysis with Real-World Data

[truncated: 4 more sheets: offer clinical information, increase adherence reduce loss, main (old version), bias]
