# Supplementary material for: Artificial intelligence in clinical trial participant recruitment and retention: A scoping review and meta-analysis
Source: J Clin Transl Sci. 2026 Apr 23;10(1):e98. doi: 10.1017/cts.2026.10743 (PMC13312366; doi:10.1017/cts.2026.10743)
Supplement: Yin et al. supplementary material 6 — Yin et al. supplementary material [file S2059866126107432sup006.csv]

Task	File	Sheet	Metric	K	Unadj_pred	Unadj_CI_L	Unadj_CI_U	Egger_kmin	Egger_z	Egger_p	Egger_b_int	Egger_CI_L	Egger_CI_U	Begg_tau	Begg_p	TF_k0_filled	TF_pred	TF_CI_L	TF_CI_U
Classify EC	workflow_category (6).xlsx	classify eligibility criteria	Accuracy	11	0.937893658324621	0.888981351410973	0.966078592010216	8	3.42970977515686	0.000604227164034329	NA	1.09384706666196	2.42429039228518	0.454545454545455	0.060170153920154	0	0.937893658324621	0.888981351410973	0.966078592010216
Classify EC	workflow_category (6).xlsx	classify eligibility criteria	F-1 score	13	0.918973149737404	0.855855254365685	0.955877898018617	8	4.05726648217834	4.9650419853063e-05	NA	1.02766534315151	2.14605742008235	0.58974358974359	0.00428928356879754	4	0.870334690522551	0.751617990643652	0.93706099068364
Classify EC	workflow_category (6).xlsx	classify eligibility criteria	Precision	14	0.91060586594565	0.851708006620718	0.947551507495203	8	4.38068499834049	1.18306798278329e-05	NA	1.09106764518116	2.03498992905934	0.604395604395604	0.0019570772224542	2	0.892743755193958	0.810091214899601	0.941999583644622
Classify EC	workflow_category (6).xlsx	classify eligibility criteria	Sensitivity	12	0.921639230234769	0.843411831758237	0.962522790292493	8	4.82679063810044	1.3875084924513e-06	NA	0.708553926347266	1.86435840624189	0.151515151515152	0.545204700777618	2	0.89655689448235	0.781405707997699	0.9545749726998
Identify EC	workflow_category (6).xlsx	identify eligibility criteria	Accuracy	12	0.92809888124713	0.893112737204127	0.952245735417817	8	1.77217961172701	0.0763647468941086	NA	1.49057701570429	2.74448749961953	-0.0909090909090909	0.737305524657955	2	0.914926981734928	0.870430240353749	0.94510638565989
Identify EC	workflow_category (6).xlsx	identify eligibility criteria	F-1 score	33	0.80390574947234	0.772166612521865	0.832184289522682	8	3.95497603325965	7.65423244481953e-05	NA	0.54479268436778	1.16154201277017	0.316888045540797	0.00964823714491631	9	0.767567420474425	0.727184792243355	0.803587064059559
Identify EC	workflow_category (6).xlsx	identify eligibility criteria	Precision	31	0.843110958270601	0.801462610552318	0.877359405175047	8	4.43991973099853	8.99924369609468e-06	NA	0.365264039873424	1.2464259086694	0.34051724137931	0.00722678369163314	0	0.843110958270601	0.801462610552318	0.877359405175047
Identify EC	workflow_category (6).xlsx	identify eligibility criteria	Sensitivity	32	0.800388743630772	0.759526663327002	0.835808398932381	8	4.40075631613634	1.07874217391428e-05	NA	0.456842959120806	1.10525777228558	0.274193548387097	0.0277377751434127	1	0.796946689094362	0.755003000795643	0.833295104900102
Identify patients	workflow_category (6).xlsx	identify patient	Accuracy	13	0.811980153823882	0.754587158903391	0.858468517092463	8	0.871576075679754	0.383439686996085	NA	0.549826909952182	1.87503507337284	0.0512820512820513	0.857733751909099	0	0.811980153823882	0.754587158903391	0.858468517092463
Identify patients	workflow_category (6).xlsx	identify patient	AUC	11	0.749645127498645	0.661516736524216	0.82103572587797	8	2.41063545347266	0.0159247567543208	NA	0.102281843932119	1.1378923851548	-0.381818181818182	0.120970969616803	0	0.749645127498645	0.661516736524216	0.82103572587797
Identify patients	workflow_category (6).xlsx	identify patient	F-1 score	6	0.691055050088893	0.322372289802039	0.913172685243848	8	NA	NA	NA	NA	NA	NA	NA	2	0.540956425799815	0.224129966900436	0.827804437365747
Identify patients	workflow_category (6).xlsx	identify patient	Precision	19	0.689711931363441	0.547733125720719	0.803139025300412	8	4.25570882762242	2.08387759168087e-05	NA	-1.14327748736246	0.271378837340119	0.647058823529412	0.000116623094528736	8	0.507284335773083	0.351355256833422	0.661808994609053
Identify patients	workflow_category (6).xlsx	identify patient	Sensitivity	19	0.702074465635974	0.519565938119511	0.837001937445946	8	5.64317458551192	1.6694290611223e-08	NA	-2.08620597236543	-0.385272646040705	-0.157894736842105	0.368004118669367	2	0.643520361042721	0.44884983598474	0.800060414969793
Identify patients	workflow_category (6).xlsx	identify patient	Specificity	12	0.890610336541312	0.793277204338122	0.945276653670205	8	1.18910557442619	0.234398125072461	NA	0.298640358200029	2.73401562136522	0.138461538461538	0.535222736548253	0	0.890610336541312	0.793277204338122	0.945276653670205
Screen patients (part1)	workflow_category (6).xlsx	screen patients	F-1 score	6	0.899110259630905	0.845877826435616	0.93536166176085	8	NA	NA	NA	NA	NA	NA	NA	0	0.899110259630905	0.845877826435616	0.93536166176085
Screen patients (part1)	workflow_category (6).xlsx	screen patients	Sensitivity	10	0.9070978607953	0.844892398144724	0.945951889988086	8	2.73841480358835	0.00617361538682472	NA	-0.202474362530422	1.96062723956953	0.733333333333333	0.00221285273368599	0	0.9070978607953	0.844892398144724	0.945951889988086
Screen patients (part2)	workflow_category (6).xlsx	screen patients	Accuracy	2	0.92023779095412	0.814606622035348	0.968044667989812	8	NA	NA	NA	NA	NA	NA	NA	NA	NA	NA	NA
Screen patients (part2)	workflow_category (6).xlsx	screen patients	AUC	9	0.792147838315466	0.724682543991704	0.846580990939301	8	0.300184786298499	0.764036209044259	NA	0.365918598176301	2.08054305062641	0	1	0	0.792147838315466	0.724682543991704	0.846580990939301
Screen patients (part2)	workflow_category (6).xlsx	screen patients	Precision	8	0.74073851135467	0.294469586211988	0.95135763460648	8	2.68648602410884	0.007220796894937	NA	-3.34815886084459	0.900520062556162	0.5	0.108680555555555	0	0.74073851135467	0.294469586211988	0.95135763460648
Screen patients (part2)	workflow_category (6).xlsx	screen patients	Specificity	4	0.735523802141206	0.32866427897613	0.940469802009931	8	NA	NA	NA	NA	NA	NA	NA	0	0.735523802141206	0.32866427897613	0.940469802009931
